# Supplementary material for: Diversification through gustatory courtship: an X-ray micro-computed tomography study on dwarf spiders
Source: Front Zool. 2021 Sep 28;18:51. doi: 10.1186/s12983-021-00435-8 (PMC8480068; doi:10.1186/s12983-021-00435-8)
Supplement: Supplementary file 2 — Additional file 2. Character matrix of the phylogenetic analysis. [file 12983_2021_435_MOESM2_ESM.nex]

#NEXUS
[written Mon May 31 09:10:55 CEST 2021 by Mesquite  version 3.61 (build 927) at DESKTOP-9HQN9EG/141.53.200.103]

BEGIN TAXA;
	TITLE Taxa;
	DIMENSIONS NTAX=79;
	TAXLABELS
		Pimoa_altioculata Stemonyphantes_lineatus Linyphia_triangularis Gongylidiellum_vivum Erigone_atra Diplocentria_bidentata Gongylidium_rufipes Hylyphantes_graminicola Tmeticus_tolli Lophomma_punctatum Walckenaeria_acuminata Gonatium_rubellum Araeoncus_humilis Ummeliata_insecticeps Oedothorax_agrestis Oedothorax_apicatus Oedothorax_fuscus Oedothorax_gibbifer Oedothorax_gibbosus Callitrichia_latitibialis Callitrichia_legrandi Callitrichia_macropthalma Oedothorax_meridionalis Callitrichia_muscicola Oedothorax_nazareti_incertae_sedis Oedothorax_paludigena Oedothorax_retusus Oedothorax_tingitanus Oedothorax_trilobatus Callitrichia_usitata Callitrichia_pilosa Callitrichia_longiducta Mitrager_angela Mitrager_assueta Mitrager_clypeellum Mitrager_coronata Mitrager_dismodicoides Mitrager_elongata Mitrager_falcifer Mitrager_globiceps Mitrager_hirsuta Mitrager_lineata Mitrager_lucida Mitrager_malearmata Mitrager_modesta Mitrager_savigniformis Mitrager_sexoculata Mitrager_sexoculorum Cornitibia_simplicithorax Mitrager_tholusa Mitrager_unicolor Callitrichia_sellafrontis Callitrichia_holmi Callitrichia_juguma Callitrichia_uncata Holmelgonia_basalis Callitrichia_gloriosa Callitrichia_picta Atypena_cirrifrons Atypena_formosana Nasoona_setifera Nasoona_crucifera Shaanxinus_mingchihensis Mitrager_noordami Mitrager_cornuta Mitrager_lopchu Oedothorax_meghalaya_incertae_sedis Mitrager_rustica Mitrager_villosa Ummeliata_esyunini Callitrichia_convector Oedothorax_kodaikanal_incertae_sedis Oedothorax_cunur_incertae_sedis Oedothorax_uncus_incertae_sedis Mitrager_falciferoides Oedothorax_stylus_incertae_sedis Oedothorax_paracymbialis_incertae_sedis Jilinus_hulongensis Emertongone_montifera 
	;

END;


BEGIN CHARACTERS;
	TITLE  'Matrix in file "Oedothorax18042016revise.nex"';
	DIMENSIONS  NCHAR=135;
	FORMAT DATATYPE = STANDARD RESPECTCASE GAP = - MISSING = ? SYMBOLS = "  0 1 2 3 4 5 6 7 8 9 A B C D E F G H J K M N P Q R S T U V W X Y Z a b c d e f g h j k m n p q";
	CHARSTATELABELS 
		1 Cymbium_retrolateral_margin_smaller_seta /  absent present,
		2 'Cymbium basal excavation (MH2004_8)' /  'absent Ceratinopsis antarctica, Fig. x)' 'present (Tutaibo, Fig. x, Sphecozone bicolor, Fig. x)',
		3 'Paracymbium shape (MH2004 12)' /  triangular straight_hook spiral,
		4 'Paracymbium base largely exposed, cymbium base narrow, not retrolaterally extended' /  absent_ present,
		5 'Paracymbium basal setae (MH2004_14)' /  absent_ present_,
		6 PC_distal_setae /  absent present,
		7 PC_distal_setae_group_location_ /  distal middle,
		8 'PC hook lateral to PC base, not extended forwardly (O. coronatus-like)' /  absent present,
		9 'PC base anterior protuberance (Taiwanese-species-like)' /  absent present,
		10 'PC base spiny sac (C. formosana-like)' /  absent present,
		11 Embolus_shape /  retrolaterally_spiral prolaterally_spiral screw_like fused_and_integrated_with_R,
		12 Embolus_base_protuberance /  absent present,
		13 Embolus_base_broad_and_flat /  absent present,
		14 Embolus_prolateral_side_wavy /  absent present,
		15 Embolus_tip_prolateral_anterior_flat_extention /  absent present,
		16 'ARP (Radical anterior process) [GH23] (MH2004_55)' /  absent present,
		17 ARP_groove_for_E_to_fit_in /  absent present,
		18 'LER (lateral extension of convector)' /  absent present,
		19 LER_texture /  smooth striped,
		20 'LER margin comb-like (O. rusticus)' /  absent present,
		21 LER_orientation /  band_over_embolus 'not covering Embolus, C. formosana-like',
		22 'VRP (ventral radical process)' /  absent present,
		23 VRP_length /  shorter_than_VRP_base_to_TP_end equal_or_longer_than_VRP_base_to_TP_end,
		24 'Radix-embolus membranous region' /  absent hiding_or_small extend_to_prolateral_side_of_radix,
		25 'Radical anterior tooth (MH2004_57)' /  absent present,
		26 'Radical mesal tooth (MH2004_58)' /  absent present,
		27 Radix_papillae /  absent present,
		28 Radix_median_highly_sclerotized_process /  absent present,
		29 'Radix anterior membrane (falciferoides)' /  absent present,
		30 'TP (radical tailpiece) (MH2004_52)' /  absent present,
		31 'TP (radical tailpiece) shape' /  flat_and_posteriorly_extended 'stout and for fit onto the tegulum, O. falcifer-like' 'Stemonyphantes-like' stout_and_not_extended,
		32 'TP posterior small protuberances (O. fuscus-like)' /  absent present,
		33 'MM (embolic membrane) (MH2004_40)' /  absent present,
		34 'MM shape (embolic membrane)' /  flat 'finger-like',
		35 MM_orientation /  forward 'backward, very small',
		36 'PT (protegulum) (MH2004_16)' /  absent present,
		37 'PT bifurcate, one with papillae, one without' /  absent present,
		38 PT_morphology_ /  without_wall_surrounding_papillae_rigion with_wall_surrounding_papillae_rigion,
		39 'PT papillae (MH2004_17)' /  absent present,
		40 'Tegulum ventral extension, causing discontinuous between T and PT' /  absent present,
		41 'TS (tegular sac) (MH2004_19)' /  absent present,
		42 'T papillae (MH2004_20)' /  absent present,
		43 'Tegulum to subtegulum orientation in unexpanded palp (MH2004_21)' /  tegulum_distal_to_subtegulum tegulum_mesal_to_subtegulum tegulum_ventral_to_subtegulum,
		44 'SPT junction with tegulum [GH12, ZM99] (MH2004_25)' /  continuous_with_tegulum with_partial_or_complete_membranous_division,
		45 'DSA (distal suprategular apophysis) [GH13] (MH2004_29)' /  absent present,
		46 'DSA initial orientation (MH2004_31)' /  extends_distally_beyond_suprategulum extends_ventrally_from_suprategulum,
		47 DSA_ventral_vertical_turn_and_tip_retrolaterally_curved_ /  absent present,
		48 'MSA (SPT marginal apophysis) (MH2004_34)' /  absent present,
		49 'PaTi Prolateral apophysis (MH2004_67)' /  absent present,
		50 Palpal_tibia_prolateral_apophysis_scaly_margin_and_a_spike_at_its_retrolateral_side /  absent present,
		51 Prolateral_apophysis_ventral_thorn /  absent present,
		52 TPS_PaTi_prolateral_spike_like_coronatus /  absent present,
		53 TPS_PaTi_prolateral_spike_like_coronatus_retrolaterally_bent /  absent present,
		54 'Palpal tibia (male), prolateral small apophyses ' /  absent present,
		55 Palpal_tibia_of_male_retrolateral_dorsal_side_enlarged_with_dense_setae /  absent present,
		56 median_tibial_process_base_shrink_back /  absent present,
		57 'palpal tibia role of parallel slit organs prolateral to even-more-prolateral apophysis' /  absent present,
		58 'palpal tibia retrolateral trichobothria number (MH2004_74)' /  four three two one,
		59 'Palpal patella (male) distal dorsal macroseta strength (MH2004_78)' /  weak_to_moderate very_strong,
		60 'Palpal patella (male) ventral apophysis [GH29] (MH2004_75)' /  absent present,
		61 Palpal_patella_prolateral_proximal_vertical_macrosetae /  absent present,
		62 'Palpal femur retrolateral-prolateral lyriform organ slit number' /  more_than_1 '0-1',
		63 'palpal femur prolateral stout setae row(O. elongatus-like)' /  absent present,
		64 Scraper_ /  absent setal_base cuticular_extension,
		65 'Scraper number (palpal femur (male) prolateral proximal enlarged setal base) ' /  more_than_one one,
		66 Scraper_on_an_elevated_hill /  absent present,
		67 'Cheliceral setal bases on front-lateral face in male (MH2004_120)' /  nearly_flush_with_chelicerae_to_small_bumps formed_into_distinct_bumps greatly_enlarged,
		68 'Cheliceral mastidia in male (MH2004_121)' /  absent present,
		69 'Cheliceral fang furrow in male (MH2004_122)' /  tapered wide_and_flat_to_concave,
		70 'Chelicera lateral face stridulatory striae in male (MH2004_116)' /  absent present,
		71 'Cheliceral stridulatory striae rows in male (MH2004_118)' /  evenly_spaced compressed_proximally compressed_distally,
		72 'Cheliceral stridulatory striae scaly (MH2004_118)' /  absent present,
		73 chelicerae_lateral_lower_stout_setae_group /  absent present,
		74 'Male cheliceral base apophysis (O. clypeellum-like)' /  absent present,
		75 male_clypeus_hirsute /  absent present,
		76 clypeus_hump /  absent present,
		77 sub_AME_setae_in_male /  one two zero,
		78 'Pre-PME groove' /  absent present,
		79 PME_lobe_in_male /  absent present,
		80 'Inter-AME-PME strong setal group (falcifer-like) ' /  absent present,
		81 'Inter AME PME hirsute region setae bend toward lateral sides (O. trilobatus-like)' /  absent present,
		82 'inter-AME-PME lobe' /  absent present,
		83 'aggregated setal tuft at ocular region (like C. sellafrontis and Mitrager)' /  absent present,
		84 'Prosoma comb-like setae at interocular region (beautiful setae)' /  absent present,
		85 'comb-like setae two pairs' /  absent 'present, single setal base' 'present, multiple setal base',
		86 'Pre-PME groove enlarged stout setae (O. lucidus-like)' /  absent present,
		87 'PME inside PME lobe, not exposed' /  absent present,
		88 'post-PME thin setae tend to two sides' /  absent present,
		89 'post(inter)-PME strong setal group banding forward (O. meghalaya-like)' /  absent present,
		90 'male post-PME single macroseta strong, curved apically forward, Nasoona-like' /  absent present,
		91 Post_DP_groove /  absent present,
		92 'post PME lobe (MH2004_103)' /  absent present,
		93 'Carapace sulci and pits (MH2004_108)' /  absent present,
		94 'Male prosoma dorsal setae with seta-like setal base extention' /  absent present,
		95 'Thoracic furrow (MH2004 114)' /  nearly_smooth distinct_invagination_,
		96 'Sternum-labium attachment (MH2004 124)' /  separate fused,
		97 'Femur I dorsal macroseta(ae) (MH2004_134)' /  absent present,
		98 'Femur I prolateral macroseta(ae) (MH2004_135)' /  absent present,
		99 'Tibia I distal dorsal macroseta [MH2004_137]' /  absent present,
		100 'Tibia I prolateral macroseta(ae) (MH2004_144)' /  absent present,
		101 'Tibia I retrolateral macroseta(ae) (MH2004_145)' /  absent present,
		102 'Tibia I ventral macroseta(ae) (MH2004_146)' /  absent present,
		103 'Metatarsus I dorsal macroseta(ae) (MH2004_147)' /  absent present,
		104 'Metatarsus I ventral macroseta(ae) (MH2004_150)' /  absent present,
		105 'Male metatarsus and tarsus I vertical setae long (coronatus-like)' /  absent present,
		106 'Tibia II distal dorsal macroseta [MH2004_139]' /  absent present,
		107 'Tibia III distal dorsal macroseta [ModGH63] [MH2004_141]' /  absent present,
		108 'male leg 3 tibia trichobothria (pro,ret)' /  '3,3' '2,2' '2,3' 3.2 '4,4' '6,6' '3,4',
		109 'Tibia IV distal dorsal macroseta [ModGH64] [MH2004_143]' /  absent present,
		110 'Metatarus IV trichobothrium [GH65] (MH2004_152)' /  absent present,
		111 'Pedicel sternite and pleurites in male (MH2004_153)' /  separated juxtaposed_or_fused,
		112 'booklung stridulatory organ in male (MH2004_154)' /  rugose grooved squamate nearly_smooth,
		113 male_PMS_AC /  zero one two three,
		114 Male_PMS_AC_nubbin /  absent present,
		115 male_PMS_mAP /  absent nubbin present,
		116 male_PLS_AC /  more_than_three '1-2' 0,
		117 'male (and female) PLS AG' /  zero two,
		118 'Palpal tarsus distal dorsomesal macrosetae in female. (MH2004_128)' /  absent present_,
		119 'Palpal tarsus proximal dorsoectal macrosetae in female (MH2004_129)' /  absent present,
		120 'Palpal tarsus distal dorsoectal macrosetae in female (MH2004_130)' /  absent present_,
		121 'Palpal tarsus ventromesal macrosetae in female (MH2004_131)' /  zero two three four five_or_more eleven_to_twelve,
		122 'Palpal tarsus ventroectal macrosetae in female (MH2004_132)' /  zero one two three four,
		123 'Palpal tarsus claw in female (MH2004 126)' /  present absent,
		124 'Cheliceral teeth, retrolateral margin of fang furrow in female (MH2004 123)' /  zero one two three four_or_more,
		125 'Clypeal seate in female (MH2004 113)' /  hirsute smooth,
		126 'Epigynum dorsal plate orientation (MH2004 93)' /  position_of_dorsal_plate_entirely_dorsal_to_ventral_plate 'dorsal plate extends anteriorly, flush with ventral plate',
		127 'Copulatory duct encapsulation (MH2004 95)' /  absent present,
		128 copulatory_duct_entering_spermathecae /  mesal_to_FD_or_overlapping ectal_to_FD,
		129 'pre-PME groove type' /  before_IC attached_to_IC attached_to_IC_and_DA,
		130 gland /  absent present,
		131 gland_clypeal /  absent present,
		132 gland_interocular /  absent present,
		133 gland_DA_DP /  absent present,
		134 gland_behind_DP /  absent present,
		135 gland_chelicerae /  absent present ; 
	MATRIX
	Pimoa_altioculata                        000011--00-00000-0---0-----0-0--0--0---0002-----0-00-0000110010100000100000000000000-0--000000101111111101151102002?11105302000--0-----
	Stemonyphantes_lineatus                  0010110000-00000-0---0-0000001200--0----011110000-00-00002100102--000100001000000000-0-0000000101111110101141102002?111144020100-0-----
	Linyphia_triangularis                    101010-000000000-0---0-0000001001000----001110000-00-0000100010110100101001000000000-0-01000001111111111011010001020011143040000-101000
	Gongylidiellum_vivum                     1021110000300000-0---0-01100010010010010001111001000-0000300010110011110000000000000-0-00000000100100000010100011020100022141100-101000
	Erigone_atra                             1020110000300000-0---0-01100010010010000000111001000-0000201010111200100000000000000-0-01000000100100000011000001020100022141011-0-----
	Diplocentria_bidentata                   102110-000300001-0---0-01000010010010010100011011000-0000200000110000100000000000000-0-00000000100100000011200021020100022141000-0-----
	Gongylidium_rufipes                      002011000000010100---0-10000010010010010100011000-00-0000200000110011101001000000000-0-00000000100100000010001021020100022140110-0-----
	Hylyphantes_graminicola                  102111000020000000---0-1000001300--10010100011001000-0000201000100111101000000000000-0-00000000100100000010001021020100022141110-0-----
	Tmeticus_tolli                           102011000000000100---0-10000010010010010110011011000-0000201000100111101000000000000-0-00000000100100000010001021020100022141110-101000
	Lophomma_punctatum                       1020110000300000-0---0-00100010010010010100011011000-0000200010110101100001000000000-0-00000100100100000010000131020100022140000-101000
	Walckenaeria_acuminata                   102000-000000000-0---0-00000010010010000000011011000-000020000011100011000100010000100000000000000100000011601131000101023140110-111000
	Gonatium_rubellum                        002000-00000000100---0-0000001001000---0101011011000-0000300000111000101001000000000-0-00000000100000000000001131020100032140100-0-----
	Araeoncus_humilis                        102010-00010000100---0-00000010010010000000011011000-00002-0010111000110000000100000-000000000010010000001000012102010002214100--111000
	Ummeliata_insecticeps                    002011000000000100---0-1000001001000---0100011001000-0000200000100111101000000000000-0-00011000100100000010001021020100022141100-111110
	Oedothorax_agrestis                      002111100011000100---0-20000010111010010110011011010-1000200000110000101000010000000-0-00000000100100000010001021020100022141110-101100
	Oedothorax_apicatus                      002110-00011100100---0-20000010011110010110011011010-0000200000110000101000000000000-0-10001100100100000010001021020100022141110-100110
	Oedothorax_fuscus                        002111100011000100---0-20000010111011010100011011010-0000200000110000101000010000000-0-00000000100100000010001021020100022141110-111100
	Oedothorax_gibbifer                      002110-00011000100---0-20000010011110010110011011010-0000200000110000101000000000000-0-100011001001000000103010210201????????110-100110
	Oedothorax_gibbosus                      002111100011000100---0-20000010011010010110011011000-0000200000110010101000000000000-0-10011000100100000010001021020100022141110-100110
	Callitrichia_latitibialis                102011000000000110---1010000010010010100100011011100-0000200000110000100000000000000-0-0000000010010000001020102???01??????????--101000
	Callitrichia_legrandi                    002011000000000110---0-1000001001001010011001101100100000200000110000100000000000000-0-00000000100100000010001020023100022141111-101000
	Callitrichia_macropthalma                0020110000000001110000-10000010010010110110011001000-0000200000110000100000000010000-0-00000000100100000010001021022100022141111-101000
	Oedothorax_meridionalis                  002111100011000100---0-20000010111010010110011011000-1000200000110000101000010000000-0-00001000100100000010001021020100022141110-111100
	Callitrichia_muscicola                   102011000000000110---1010000010010010100100011011000-0000200000110000100000000000000-0-00000000100100000010001021020100022141111-101000
	Oedothorax_nazareti_incertae_sedis       002011000000000110---0-1000001000--1000010001100100100000200000110000101000000010000-0-00001000100100000010001021020100022141110-111100
	Oedothorax_paludigena                    002111100011000100---0-20000010111010010110011011000-0000200000110000101000000000000-0-00000000100100000010101021020100022141110-101100
	Oedothorax_retusus                       002110-00011100100---0-20000010011110010110011011010-0000200000110000101000000000000-0-00001100100100000010001021020100022141110-100110
	Oedothorax_tingitanus                    002111100011000100---0-20000010111011010100011011010-1000200000110000100000010000000-0-00000000100100000010001021020100022141110-111100
	Oedothorax_trilobatus                    002111100011000100---0-20000010011010010100011011000-0000200000110000100000000000000-0-100110001001000000103010210201????????110-101110
	Callitrichia_usitata                     102011000000000100---101000001001001010010001101100100000200000110000110000000000000-0-000000001001000000100010210221000221????--0-----
	Callitrichia_pilosa                      102011000000000110---1010010010010010110100011011000-0000200000110000100000000000000-0-000000001001000000100010310201??????????--101100
	Callitrichia_longiducta                  102011000000000110---1010000010010010100100011011100-0000200000110000100000000000000-0-000000001001000000100010210201????????111-101000
	Mitrager_angela                          0020110100000111010000-10000010010010001100011110-011001120011011000010000000000000110-010010101001000001102010210221??????????--111110
	Mitrager_assueta                         0020110100000101010100-10000011010010011100011010-0110010200110110000100000000010000-0-000010001001000000100010200221??????????--101100
	Mitrager_clypeellum                      0020110100000101011000-10010011010010010100011111001100102001000--0000--011100000000-0-000000001001000000101010200231??????????--111001
	Mitrager_coronata                        0020110100000111010000-100000100100100011000111110011001120011011000010000000000000110-000110001001000001101010210221??????????--111110
	Mitrager_dismodicoides                   0020110000000101010000-1000001001001001010001101100110000200010110000100001101100000-00000000001001000000101010200121??????????00111100
	Mitrager_elongata                        0020110100000101010010-10000011010010010100011111001100102001010--0000--110100000000-0-000000001001000000101010210221?????1????0-111001
	Mitrager_falcifer                        0020110100000101010000-1000011101001001110001110100110010200110110000100000000110000-00010000001001000000102010210221??????????--111100
	Mitrager_globiceps                       0020110000000001010000-1000001001001001010001101100110000200000110000100000001100000-00000000001001000000102010210201??????????-2111100
	Mitrager_hirsuta                         0020110000000101010000-10000010010010010100011010-0110010200000110000100000000000000-0-000000001001000000100010210221??????????--111000
	Mitrager_lineata                         0020110000000101010000-1000001001001001010001101100110000200100110000120000001110000-00010000001001000000102010200131000221411100111100
	Mitrager_lucida                          1020110000000101010000-1000001001001001010001101100100000300010100000100001101100000-11000000001001000000101010200231??????????-1111110
	Mitrager_malearmata                      0020110100000001010000-10000111010010001100011110-0110010200110110000100000000010000-0-000010001001000000100010200221??????????--101100
	Mitrager_modesta                         0020110100000101010000-1000011101001001110001111100110010200110110000100000000110000-00010000001001000000100010201221??????????--111100
	Mitrager_savigniformis                   0020110100000001010000-10000111010010011100011110-0110010200110110000100000000010100-0-010000001001000000100010201221??????????--111100
	Mitrager_sexoculata                      1020110000000101010000-1000001001001001010001101100100000300000100000100001101100000-1100000000100100000010101020013100022141??01111110
	Mitrager_sexoculorum                     1020110000000101010000-1000001001001001110001111100110000200110110000110000021111000-01000000001001000000100010200221??????????-2111100
	Cornitibia_simplicithorax                1020110000300001-0---0-01000010010010000000011011000-0000200000110000100000000010000-0-000000001001000000100011110201??????????--101000
	Mitrager_tholusa                         0020110000000001010010-1000001001001001010001101100100000200110100000100001101100000-00000000001001000000101010200121??????????-0111100
	Mitrager_unicolor                        1020110000000100-1010101001001101001001010001101100110000200110110000110000000010000-0-00000000100100000010001021020100022141??0-101100
	Callitrichia_sellafrontis                002011000000000100---1010010010010010110110011011000-0000200000110000100000001100010-00000000001001000000100010200030000221411110111000
	Callitrichia_holmi                       002011000000000100---1010010010010010110000011011000-0000200100110000100000000010000-0-01000000100100000010001021020100022141111-101100
	Callitrichia_juguma                      002011000000000100---1010010010010010110100011011000-0000200000100000100000001110100-00000000001001000000101010200130000221411110111000
	Callitrichia_uncata                      002011000000000100---101001001001000---0100011011000-0000200000100000100000001110100-00000000001001000000100010200130000221411110111000
	Holmelgonia_basalis                      002011000000000100---1010010010010010010100011011000-0000200000110000100000000000000-0-00000000100100000010001020022100022141111-0-----
	Callitrichia_gloriosa                    002011000000000100---1010010010010010100100011011000-0000200000110000101001001101001000010000001001000000100010210201??????????-0111100
	Callitrichia_picta                       002011000000000110---1010010010010010100100011011000-0000200000110000100000000010000-0-010000001001000000100010?10201??????????--111100
	Atypena_cirrifrons                       1020110001000101010011110000010010010000100011011000-0000200000110000110001000101000-00000001001001000000101010210201??????????0-111100
	Atypena_formosana                        0020110001000101010011110000010010010000100011011000-0000200000110000110001000101000-00000001001001000000100010210201??????????0-111110
	Nasoona_setifera                         0020110000000001010000-1000101001001001010001101100100100200000110000120000000000000-0-001110001001000000100010210221??????????--111110
	Nasoona_crucifera                        1120110010000001010000-1000101001001001010001101100100100200000110000101000000000000-0-00101000100100000010001021020100022141110-111110
	Shaanxinus_mingchihensis                 0120110010000001010000-10001010010010000000011010-00-0100200000100010100001000000000-0-01000000100100000010001021020100022141110-111000
	Mitrager_noordami                        0020110000000111010101010000010010010010100011011000-0000200010110000100000000000010-0-000110000001000000100010200231??????????0-111110
	Mitrager_cornuta                         0020110100000111010000-100000100100100101000111110011001120001011000010000000000000110-00011000100100000010101021021100022141110-111110
	Mitrager_lopchu                          0020110100000101010000-1000011101001000110001111100110010200010110000100000000110000-00010000001001000000100010200221??????????--111100
	Oedothorax_meghalaya_incertae_sedis      002011000000010???---??10000010010010010100011011000-0000200000110000100000000110000-00010000001001000000100010210221??????????--111100
	Mitrager_rustica                         0020110000000101010100-10000010010010010100011010-0110010200110110000100000000110000-0000000000100100000010001020013100022141110-101100
	Mitrager_villosa                         0020110100000111010000-100000100100100101000111110011001120011011000010000000000000110-00011000100100000110001021022100022141110-111110
	Ummeliata_esyunini                       002011000000000100---1010000010010010011100011001000-0000200000110110101000000000000-0-000110001001000000100010210221??????????--100010
	Callitrichia_convector                   002011000000010101000101001000--10010010100011011000-0000200000110000100000001100000-00000000001001000000101010210200??????????-0111100
	Oedothorax_kodaikanal_incertae_sedis     002011000000000101001101000001001001000010001101100??000020000010000011000000000-000-0-010000001001000000100010210121??????????--111000
	Oedothorax_cunur_incertae_sedis          0020110000000101010011110010010010010010000011010-00-000020000011000011000000000-000-0-00000000100100000010001021020100022141111-0-----
	Oedothorax_uncus_incertae_sedis          002011000000010100---1110000010010010010000011011000-0000200000110000100000000010000-0-00000000100100000010001010022100022141110-101000
	Mitrager_falciferoides                   0020110100000101010000-1000011101001000110001111100110010200010110000100000000110000-00010000001001000000100010200221??????????--111100
	Oedothorax_stylus_incertae_sedis         0020110000000101010011110000010010010010000011010-00-000020000011000011000000000-000-0-00000000100100000010001021020100022141110-101000
	Oedothorax_paracymbialis_incertae_sedis  0020110000000001010010-1000001000--100000000110110010000020000011000010000000000-000-0-001000001001000000100010210201??????????--101100
	Jilinus_hulongensis                      102011000040000100---0-0000001000--10010000011001000-0000200010100000100000000000000-0-00000000100100000010201120020100022141110-101000
	Emertongone_montifera                    1021110000100000-0---0-0000000--10010000000011011000-0000300000110000100001000000000-0-0000100010010000001010010???0100022140110-111100

;

END;
BEGIN CHARACTERS;
	TITLE  Character_Matrix;
	DIMENSIONS  NCHAR=4;
	FORMAT DATATYPE = CONTINUOUS GAP = - MISSING = ?;
CHARSTATELABELS 
		1 leg_4_trichobothria_position,
		2 'tibia 2/tibia 4',
		3 'tibia 3/ tibia 1',
		4 'palpal femur length/patella length' ; 
	MATRIX
	Pimoa_altioculata                         0.094400315 1.08810819 0.52407311 2.141695271
	Stemonyphantes_lineatus                   0.659922322 0.716089705 0.878628325 2.221226098
	Linyphia_triangularis                     0.877445045 1.195752491 0.427323582 3.820384586
	Gongylidiellum_vivum                      0.667860085 0.819580574 0.675117014 2.625275674
	Erigone_atra                              0.592945503 0.882055244 0.690265828 2.185463045
	Diplocentria_bidentata                    0.474977791 0.768799309 0.708217099 2.800740222
	Gongylidium_rufipes                       0.31563891 0.886614112 0.765247757 1.547368724
	Hylyphantes_graminicola                   0.341477468 0.981163075 0.660891237 2.043319394
	Tmeticus_tolli                            0.239506355 0.903426538 0.767981478 1.847818232
	Lophomma_punctatum                        0.684093195 0.927602175 0.632325655 2.29209908
	Walckenaeria_acuminata                    0.352660754 0.836677435 0.736110232 1.670029302
	Gonatium_rubellum                         0.170697464 0.957466072 0.704590874 1.289198509
	Araeoncus_humilis                         0.602235952 0.742236906 0.739273215 1.802106592
	Ummeliata_insecticeps                     0.368949167 0.910251928 0.692793022 2.402734408
	Oedothorax_agrestis                       0.374454167 0.780252763 0.833423929 1.708290048
	Oedothorax_apicatus                       0.367677162 0.76236915 0.806650673 1.785158713
	Oedothorax_fuscus                         0.471531802 0.778536308 0.812646407 1.947987038
	Oedothorax_gibbifer                       0.249745475 0.81473373 0.838575168 2.333333333
	Oedothorax_gibbosus                       0.361347466 0.741560883 0.804225463 1.678202714
	Callitrichia_latitibialis                 0.406823972 0.781409623 0.805451457 2.003849279
	Callitrichia_legrandi                     0.346465687 0.884272286 0.749794845 2.288967499
	Callitrichia_macropthalma                 0.432274125 0.865144592 0.707780924 2.091283648
	Oedothorax_meridionalis                   0.566014558 0.727408223 0.806162839 2.10373444
	Callitrichia_muscicola                    0.360045307 0.822097486 0.820124125 2.209075401
	Oedothorax_nazareti_incertae_sedis        0.384310946 0.744550606 0.798454733 2.001467434
	Oedothorax_paludigena                     0.403946131 0.79403716 0.790593277 2.306451613
	Oedothorax_retusus                        0.423210172 0.763353015 0.796980478 1.721719091
	Oedothorax_tingitanus                     0.339718073 0.826877127 0.774304054 2.158314126
	Oedothorax_trilobatus                     0.36204621 0.769288042 0.823833416 1.681166283
	Callitrichia_usitata                      0.376009307 0.881739691 0.754070976 2.184071289
	Callitrichia_pilosa                       0.2959144 0.885121795 0.707707298 2.360298072
	Callitrichia_longiducta                   0.307237182 0.872613422 0.728981842 2.035592363
	Mitrager_angela                           0.21091686 0.89278668 0.694321253 1.506079288
	Mitrager_assueta                          0.506568376 0.847342045 0.707820708 1.875343355
	Mitrager_clypeellum                       0.10826719 0.8968374 0.82890186 1.524971984
	Mitrager_coronata                         0.166655189 0.834043448 0.750334458 1.448272344
	Mitrager_dismodicoides                    0.279386712 0.876547124 0.743382702 1.104822882
	Mitrager_elongata                         0.130672379 0.840110519 0.79742655 1.672937921
	Mitrager_falcifer                         0.443300163 0.848507194 0.736485738 2.127619705
	Mitrager_globiceps                        0.169750426 0.790693562 0.806667213 1.8720901
	Mitrager_hirsuta                          0.687103074 0.872243263 0.700516864 2.305971313
	Mitrager_lineata                          0.402322715 0.855355417 0.752423576 1.261760831
	Mitrager_lucida                           0.145241286 0.832070395 0.747069193 1.680369346
	Mitrager_malearmata                       0.533882983 0.854845449 0.724029046 2.406273751
	Mitrager_modesta                          0.471297574 0.864876499 0.729658565 2.069394178
	Mitrager_savigniformis                    0.364152208 0.849697115 0.750206868 1.691075295
	Mitrager_sexoculata                       0.218540999 0.862043857 0.772432173 1.672212577
	Mitrager_sexoculorum                      0.254838132 0.892187104 0.759695126 1.22863342
	Cornitibia_simplicithorax                 0.457646101 0.863433571 0.752391882 1.790525975
	Mitrager_tholusa                          0.449264635 0.835188896 0.780569973 1.493977873
	Mitrager_unicolor                         0.459038464 0.988615031 0.918397927 1.947390674
	Callitrichia_sellafrontis                 0.191730092 1.040143044 0.70399663 1.594817487
	Callitrichia_holmi                        0.1585078 0.900410262 0.767114297 2.327557144
	Callitrichia_juguma                       0.205367665 0.997378927 0.786935278 1.521796663
	Callitrichia_uncata                       0.186648221 1.010584833 0.721627889 1.503879165
	Holmelgonia_basalis                       0.398117761 0.913383867 0.74772164 2.195287814
	Callitrichia_gloriosa                     0.414520446 0.919665702 0.69389065 1.464723678
	Callitrichia_picta                        0.321095424 0.859130198 0.840915353 1.99474586
	Atypena_cirrifrons                        0.195816386 0.893212522 0.749792041 1.846831311
	Atypena_formosana                         0.182783793 0.864765038 0.77175481 1.954383925
	Nasoona_setifera                          0.197335437 0.93943674 0.72678147 1.58489607
	Nasoona_crucifera                         0.417851766 0.907390084 0.664196008 2.352552307
	Shaanxinus_mingchihensis                  0.14723635 1.21590107 0.604475097 2.83321023
	Mitrager_noordami                         0.166810717 0.867630039 0.817226259 2.0485
	Mitrager_cornuta                          0.14193448 0.855844139 0.744613388 1.556
	Mitrager_lopchu                           0.467967878 0.885394722 0.692258968 2.333333333
	Oedothorax_meghalaya_incertae_sedis       0.395515633 0.876359239 0.784516334 2.104
	Mitrager_rustica                          0.329409925 0.90705294 0.693279908 1.923076923
	Mitrager_villosa                          0.248819267 0.909261234 0.694999198 1.481
	Ummeliata_esyunini                        0.312980137 0.914791037 0.710058973 2.385405257
	Callitrichia_convector                    0.184164293 1.040006856 0.746846467 1.592
	Oedothorax_kodaikanal_incertae_sedis      0.458435816 0.874278657 0.769401172 2.52173913
	Oedothorax_cunur_incertae_sedis           0.471300438 0.869334071 0.756117949 2.502030528
	Oedothorax_uncus_incertae_sedis           0.383053872 0.921171797 0.696564123 2.458719483
	Mitrager_falciferoides                    0.467758821 0.859486738 0.69993309 1.949631528
	Oedothorax_stylus_incertae_sedis          0.428855345 0.881974102 0.711188497 2.448523346
	Oedothorax_paracymbialis_incertae_sedis   0.396494286 0.862488584 0.688348185 2.302769751
	Jilinus_hulongensis                       0.4875656984785615 0.8315068493150685 0.8347107438016529 2.28125
	Emertongone_montifera                     ? 0.6944024205748865 0.8620689655172414 1.635245901639344

;

END;
BEGIN ASSUMPTIONS;
	TYPESET * UNTITLED  (CHARACTERS = 'Matrix in file "Oedothorax18042016revise.nex"')  =  unord:  1- 135;
TYPESET * UNTITLED  (CHARACTERS = Character_Matrix)  =  Squared:  1- 4;

END;

BEGIN MESQUITECHARMODELS;
	ProbModelSet * UNTITLED  (CHARACTERS = 'Matrix in file "Oedothorax18042016revise.nex"')  =  'Mk1 (est.)':  1- 135;
ProbModelSet * UNTITLED  (CHARACTERS = Character_Matrix)  =  Brownian_default:  1- 4;
END;

BEGIN NOTES;

	SUT   TAXON = 2 NAME = color INTEGER = 4;
	SUT   TAXON = 14 NAME = color INTEGER = 4;
	SUT   TAXON = 36 NAME = color INTEGER = 4;
	SUT   TAXON = 49 NAME = color INTEGER = 4;
	SUT   TAXON = 55 NAME = color INTEGER = 4;
	SUT   TAXON = 56 NAME = color INTEGER = 4;

	CHARACTERS = 'Matrix in file "Oedothorax18042016revise.nex"' TAXA = Taxa;
	SU  C = 1 N = color I = 4;
	SU  T = 1 C = 1 N = color I = 4;
	SU  T = 2 C = 1 N = color I = 4;
	TEXT   TAXON = 3 CHARACTER = 1 TEXT = 1;
	SU  T = 3 C = 1 N = color I = 4;
	SU  T = 4 C = 1 N = color I = 4;
	SU  T = 5 C = 1 N = color I = 4;
	SU  T = 6 C = 1 N = color I = 4;
	SU  T = 7 C = 1 N = color I = 4;
	TEXT   TAXON = 8 CHARACTER = 1 TEXT = 1;
	SU  T = 8 C = 1 N = color I = 4;
	TEXT   TAXON = 9 CHARACTER = 1 TEXT = 3;
	SU  T = 9 C = 1 N = color I = 4;
	SU  T = 10 C = 1 N = color I = 4;
	SU  T = 11 C = 1 N = color I = 4;
	SU  T = 12 C = 1 N = color I = 4;
	SU  T = 13 C = 1 N = color I = 4;
	SU  T = 14 C = 1 N = color I = 4;
	SU  T = 15 C = 1 N = color I = 4;
	SU  T = 16 C = 1 N = color I = 4;
	TEXT   TAXON = 17 CHARACTER = 1 TEXT = observed_hiding_retrolateral_margin_single_small_seta;
	SU  T = 17 C = 1 N = color I = 4;
	TEXT   TAXON = 18 CHARACTER = 1 TEXT = observed_hiding_retrolateral_margin_single_small_seta;
	SU  T = 18 C = 1 N = color I = 4;
	TEXT   TAXON = 19 CHARACTER = 1 TEXT = hiding_under_the_outer_layer_of_cymbium;
	SU  T = 19 C = 1 N = color I = 4;
	SU  T = 20 C = 1 N = color I = 4;
	SU  T = 21 C = 1 N = color I = 4;
	SU  T = 22 C = 1 N = color I = 4;
	SU  T = 23 C = 1 N = color I = 4;
	SU  T = 24 C = 1 N = color I = 4;
	SU  T = 25 C = 1 N = color I = 4;
	SU  T = 26 C = 1 N = color I = 4;
	SU  T = 27 C = 1 N = color I = 4;
	SU  T = 28 C = 1 N = color I = 4;
	SU  T = 29 C = 1 N = color I = 4;
	SU  T = 30 C = 1 N = color I = 4;
	TEXT   TAXON = 31 CHARACTER = 1 TEXT = 2;
	SU  T = 31 C = 1 N = color I = 4;
	TEXT   TAXON = 32 CHARACTER = 1 TEXT = 1;
	SU  T = 32 C = 1 N = color I = 4;
	SU  T = 33 C = 1 N = color I = 4;
	SU  T = 34 C = 1 N = color I = 4;
	SU  T = 35 C = 1 N = color I = 4;
	SU  T = 36 C = 1 N = color I = 4;
	SU  T = 37 C = 1 N = color I = 4;
	SU  T = 38 C = 1 N = color I = 4;
	SU  T = 39 C = 1 N = color I = 4;
	SU  T = 40 C = 1 N = color I = 4;
	SU  T = 41 C = 1 N = color I = 4;
	SU  T = 42 C = 1 N = color I = 4;
	TEXT   TAXON = 43 CHARACTER = 1 TEXT = '1,2';
	SU  T = 43 C = 1 N = color I = 4;
	SU  T = 44 C = 1 N = color I = 4;
	SU  T = 45 C = 1 N = color I = 4;
	SU  T = 46 C = 1 N = color I = 4;
	TEXT   TAXON = 47 CHARACTER = 1 TEXT = 2;
	SU  T = 47 C = 1 N = color I = 4;
	TEXT   TAXON = 48 CHARACTER = 1 TEXT = '1, on holotype left palp';
	SU  T = 48 C = 1 N = color I = 4;
	TEXT   TAXON = 49 CHARACTER = 1 TEXT = 2;
	SU  T = 49 C = 1 N = color I = 4;
	SU  T = 50 C = 1 N = color I = 4;
	TEXT   TAXON = 51 CHARACTER = 1 TEXT = 2;
	SU  T = 51 C = 1 N = color I = 4;
	SU  T = 52 C = 1 N = color I = 4;
	SU  T = 53 C = 1 N = color I = 4;
	SU  T = 54 C = 1 N = color I = 4;
	SU  T = 55 C = 1 N = color I = 4;
	SU  T = 56 C = 1 N = color I = 4;
	SU  T = 57 C = 1 N = color I = 4;
	SU  T = 58 C = 1 N = color I = 4;
	SU  T = 59 C = 1 N = color I = 4;
	SU  T = 60 C = 1 N = color I = 4;
	SU  T = 61 C = 1 N = color I = 4;
	SU  T = 62 C = 1 N = color I = 4;
	SU  T = 63 C = 1 N = color I = 4;
	SU  T = 64 C = 1 N = color I = 4;
	SU  T = 65 C = 1 N = color I = 4;
	SU  T = 66 C = 1 N = color I = 4;
	SU  T = 67 C = 1 N = color I = 4;
	SU  T = 68 C = 1 N = color I = 4;
	SU  T = 69 C = 1 N = color I = 4;
	SU  T = 70 C = 1 N = color I = 4;
	SU  T = 71 C = 1 N = color I = 4;
	SU  T = 72 C = 1 N = color I = 4;
	SU  T = 73 C = 1 N = color I = 4;
	SU  T = 74 C = 1 N = color I = 4;
	SU  T = 75 C = 1 N = color I = 4;
	SU  T = 76 C = 1 N = color I = 4;
	SU  T = 77 C = 1 N = color I = 4;
	SU  T = 78 C = 1 N = color I = 4;
	SU  T = 79 C = 1 N = color I = 4;

	SU  T = 1 C = 2 N = color I = 4;
	SU  T = 2 C = 2 N = color I = 4;
	SU  T = 4 C = 2 N = color I = 4;
	SU  T = 8 C = 2 N = color I = 4;
	SU  T = 14 C = 2 N = color I = 4;
	SU  T = 19 C = 2 N = color I = 4;
	SU  T = 20 C = 2 N = color I = 4;
	SU  T = 21 C = 2 N = color I = 4;
	SU  T = 22 C = 2 N = color I = 4;
	SU  T = 23 C = 2 N = color I = 4;
	SU  T = 24 C = 2 N = color I = 4;
	SU  T = 30 C = 2 N = color I = 4;
	SU  T = 36 C = 2 N = color I = 4;
	SU  T = 49 C = 2 N = color I = 4;
	SU  T = 52 C = 2 N = color I = 4;
	SU  T = 53 C = 2 N = color I = 4;
	SU  T = 54 C = 2 N = color I = 4;
	SU  T = 55 C = 2 N = color I = 4;
	SU  T = 56 C = 2 N = color I = 4;
	SU  T = 63 C = 2 N = color I = 4;
	SU  T = 70 C = 2 N = color I = 4;

	SU  T = 2 C = 3 N = color I = 4;
	SU  T = 4 C = 3 N = color I = 4;
	SU  T = 36 C = 3 N = color I = 4;
	SU  T = 49 C = 3 N = color I = 4;
	SU  T = 55 C = 3 N = color I = 4;
	SU  T = 56 C = 3 N = color I = 4;
	SU  T = 70 C = 3 N = color I = 4;

	SU  C = 4 N = color I = 4;
	SU  T = 1 C = 4 N = color I = 4;
	SU  T = 2 C = 4 N = color I = 4;
	SU  T = 3 C = 4 N = color I = 4;
	SU  T = 4 C = 4 N = color I = 4;
	SU  T = 5 C = 4 N = color I = 4;
	SU  T = 6 C = 4 N = color I = 4;
	SU  T = 7 C = 4 N = color I = 4;
	SU  T = 8 C = 4 N = color I = 4;
	SU  T = 9 C = 4 N = color I = 4;
	SU  T = 10 C = 4 N = color I = 4;
	SU  T = 11 C = 4 N = color I = 4;
	SU  T = 12 C = 4 N = color I = 4;
	SU  T = 13 C = 4 N = color I = 4;
	SU  T = 14 C = 4 N = color I = 4;
	SU  T = 15 C = 4 N = color I = 4;
	SU  T = 16 C = 4 N = color I = 4;
	SU  T = 17 C = 4 N = color I = 4;
	SU  T = 19 C = 4 N = color I = 4;
	SU  T = 20 C = 4 N = color I = 4;
	SU  T = 21 C = 4 N = color I = 4;
	SU  T = 22 C = 4 N = color I = 4;
	SU  T = 23 C = 4 N = color I = 4;
	SU  T = 24 C = 4 N = color I = 4;
	SU  T = 25 C = 4 N = color I = 4;
	SU  T = 26 C = 4 N = color I = 4;
	SU  T = 27 C = 4 N = color I = 4;
	SU  T = 28 C = 4 N = color I = 4;
	SU  T = 30 C = 4 N = color I = 4;
	SU  T = 36 C = 4 N = color I = 4;
	SU  T = 49 C = 4 N = color I = 4;
	SU  T = 52 C = 4 N = color I = 4;
	TEXT   TAXON = 53 CHARACTER = 4 TEXT = pc_base_not_prolaterally_protruding_like_ENACA_group_;
	SU  T = 53 C = 4 N = color I = 4;
	SU  T = 54 C = 4 N = color I = 4;
	SU  T = 55 C = 4 N = color I = 4;
	SU  T = 56 C = 4 N = color I = 4;
	SU  T = 62 C = 4 N = color I = 4;
	SU  T = 63 C = 4 N = color I = 4;
	SU  T = 70 C = 4 N = color I = 4;

	SU  T = 2 C = 5 N = color I = 4;
	SU  T = 4 C = 5 N = color I = 4;
	SU  T = 8 C = 5 N = color I = 4;
	SU  T = 9 C = 5 N = color I = 4;
	SU  T = 10 C = 5 N = color I = 4;
	SU  T = 12 C = 5 N = color I = 4;
	SU  T = 13 C = 5 N = color I = 4;
	SU  T = 14 C = 5 N = color I = 4;
	SU  T = 15 C = 5 N = color I = 4;
	SU  T = 16 C = 5 N = color I = 4;
	SU  T = 17 C = 5 N = color I = 4;
	SU  T = 19 C = 5 N = color I = 4;
	SU  T = 20 C = 5 N = color I = 4;
	SU  T = 21 C = 5 N = color I = 4;
	SU  T = 22 C = 5 N = color I = 4;
	SU  T = 23 C = 5 N = color I = 4;
	SU  T = 24 C = 5 N = color I = 4;
	SU  T = 25 C = 5 N = color I = 4;
	SU  T = 26 C = 5 N = color I = 4;
	SU  T = 27 C = 5 N = color I = 4;
	SU  T = 36 C = 5 N = color I = 4;
	SU  T = 49 C = 5 N = color I = 4;
	SU  T = 55 C = 5 N = color I = 4;
	SU  T = 56 C = 5 N = color I = 4;
	SU  T = 62 C = 5 N = color I = 4;
	SU  T = 70 C = 5 N = color I = 4;

	SU  T = 1 C = 6 N = color I = 4;
	SU  T = 2 C = 6 N = color I = 4;
	SU  T = 3 C = 6 N = color I = 4;
	SU  T = 4 C = 6 N = color I = 4;
	SU  T = 5 C = 6 N = color I = 4;
	SU  T = 6 C = 6 N = color I = 4;
	SU  T = 11 C = 6 N = color I = 4;
	SU  T = 12 C = 6 N = color I = 4;
	SU  T = 36 C = 6 N = color I = 4;
	SU  T = 49 C = 6 N = color I = 4;
	SU  T = 55 C = 6 N = color I = 4;
	SU  T = 56 C = 6 N = color I = 4;
	SU  T = 70 C = 6 N = color I = 4;

	SU  T = 1 C = 7 N = color I = 4;
	SU  T = 2 C = 7 N = color I = 4;
	SU  T = 3 C = 7 N = color I = 4;
	SU  T = 4 C = 7 N = color I = 4;
	SU  T = 5 C = 7 N = color I = 4;
	SU  T = 6 C = 7 N = color I = 4;
	SU  T = 11 C = 7 N = color I = 4;
	SU  T = 12 C = 7 N = color I = 4;
	TEXT   TAXON = 28 CHARACTER = 7 TEXT = 'need to see again, whether on the larger bottom of pc';
	SU  T = 36 C = 7 N = color I = 4;
	SU  T = 49 C = 7 N = color I = 4;
	SU  T = 55 C = 7 N = color I = 4;
	SU  T = 56 C = 7 N = color I = 4;
	SU  T = 62 C = 7 N = color I = 4;
	SU  T = 63 C = 7 N = color I = 4;
	SU  T = 70 C = 7 N = color I = 4;

	SU  T = 1 C = 8 N = color I = 4;
	SU  T = 2 C = 8 N = color I = 4;
	SU  T = 3 C = 8 N = color I = 4;
	SU  T = 4 C = 8 N = color I = 4;
	SU  T = 5 C = 8 N = color I = 4;
	SU  T = 10 C = 8 N = color I = 4;
	SU  T = 12 C = 8 N = color I = 4;
	SU  T = 36 C = 8 N = color I = 4;
	SU  T = 37 C = 8 N = color I = 4;
	SU  T = 49 C = 8 N = color I = 4;
	SU  T = 55 C = 8 N = color I = 4;
	SU  T = 56 C = 8 N = color I = 4;
	SU  T = 70 C = 8 N = color I = 4;

	SU  T = 1 C = 9 N = color I = 4;
	SU  T = 2 C = 9 N = color I = 4;
	SU  T = 3 C = 9 N = color I = 4;
	SU  T = 4 C = 9 N = color I = 4;
	SU  T = 5 C = 9 N = color I = 4;
	SU  T = 7 C = 9 N = color I = 4;
	SU  T = 8 C = 9 N = color I = 4;
	SU  T = 10 C = 9 N = color I = 4;
	SU  T = 12 C = 9 N = color I = 4;
	SU  T = 36 C = 9 N = color I = 4;
	SU  T = 44 C = 9 N = color I = 4;
	SU  T = 45 C = 9 N = color I = 4;
	SU  T = 46 C = 9 N = color I = 4;
	SU  T = 48 C = 9 N = color I = 4;
	SU  T = 49 C = 9 N = color I = 4;
	SU  T = 52 C = 9 N = color I = 4;
	SU  T = 55 C = 9 N = color I = 4;
	SU  T = 56 C = 9 N = color I = 4;
	SU  T = 70 C = 9 N = color I = 4;

	SU  T = 1 C = 10 N = color I = 4;
	SU  T = 2 C = 10 N = color I = 4;
	SU  T = 3 C = 10 N = color I = 4;
	SU  T = 4 C = 10 N = color I = 4;
	SU  T = 5 C = 10 N = color I = 4;
	SU  T = 7 C = 10 N = color I = 4;
	SU  T = 8 C = 10 N = color I = 4;
	SU  T = 10 C = 10 N = color I = 4;
	SU  T = 11 C = 10 N = color I = 4;
	SU  T = 12 C = 10 N = color I = 4;
	SU  T = 13 C = 10 N = color I = 4;
	SU  T = 14 C = 10 N = color I = 4;
	SU  T = 21 C = 10 N = color I = 4;
	SU  T = 22 C = 10 N = color I = 4;
	SU  T = 24 C = 10 N = color I = 4;
	SU  T = 25 C = 10 N = color I = 4;
	SU  T = 36 C = 10 N = color I = 4;
	SU  T = 44 C = 10 N = color I = 4;
	SU  T = 45 C = 10 N = color I = 4;
	SU  T = 46 C = 10 N = color I = 4;
	SU  T = 48 C = 10 N = color I = 4;
	SU  T = 49 C = 10 N = color I = 4;
	SU  T = 51 C = 10 N = color I = 4;
	SU  T = 52 C = 10 N = color I = 4;
	SU  T = 55 C = 10 N = color I = 4;
	SU  T = 56 C = 10 N = color I = 4;
	TEXT   TAXON = 59 CHARACTER = 10 TEXT = 'not as a sac as in C. formosana, but the spines(protuberances) behind the PC base is clear';
	SU  T = 62 C = 10 N = color I = 4;
	SU  T = 64 C = 10 N = color I = 4;
	SU  T = 70 C = 10 N = color I = 4;

	SU  T = 1 C = 11 N = color I = 4;
	SU  T = 2 C = 11 N = color I = 4;
	SU  T = 3 C = 11 N = color I = 4;
	SU  T = 4 C = 11 N = color I = 4;
	SU  T = 5 C = 11 N = color I = 4;
	SU  T = 6 C = 11 N = color I = 4;
	SU  T = 11 C = 11 N = color I = 4;
	SU  T = 12 C = 11 N = color I = 4;
	TEXT   TAXON = 22 CHARACTER = 11 TEXT = tend_to_prolateral;
	SU  T = 36 C = 11 N = color I = 4;
	SU  T = 49 C = 11 N = color I = 4;
	TEXT   TAXON = 55 CHARACTER = 11 TEXT = very_short;
	SU  T = 55 C = 11 N = color I = 4;
	SU  T = 56 C = 11 N = color I = 4;
	SU  T = 70 C = 11 N = color I = 4;

	SU  T = 1 C = 12 N = color I = 4;
	SU  T = 2 C = 12 N = color I = 4;
	SU  T = 3 C = 12 N = color I = 4;
	SU  T = 4 C = 12 N = color I = 4;
	SU  T = 5 C = 12 N = color I = 4;
	SU  T = 6 C = 12 N = color I = 4;
	SU  T = 11 C = 12 N = color I = 4;
	SU  T = 12 C = 12 N = color I = 4;
	SU  T = 36 C = 12 N = color I = 4;
	SU  T = 49 C = 12 N = color I = 4;
	SU  T = 55 C = 12 N = color I = 4;
	SU  T = 56 C = 12 N = color I = 4;

	SU  T = 1 C = 13 N = color I = 4;
	SU  T = 2 C = 13 N = color I = 4;
	SU  T = 3 C = 13 N = color I = 4;
	SU  T = 4 C = 13 N = color I = 4;
	SU  T = 5 C = 13 N = color I = 4;
	SU  T = 6 C = 13 N = color I = 4;
	SU  T = 12 C = 13 N = color I = 4;
	SU  T = 36 C = 13 N = color I = 4;
	SU  T = 49 C = 13 N = color I = 4;
	SU  T = 55 C = 13 N = color I = 4;
	SU  T = 56 C = 13 N = color I = 4;
	SU  T = 70 C = 13 N = color I = 4;

	SU  T = 1 C = 15 N = color I = 4;
	SU  T = 2 C = 15 N = color I = 4;
	SU  T = 3 C = 15 N = color I = 4;
	SU  T = 4 C = 15 N = color I = 4;
	SU  T = 5 C = 15 N = color I = 4;
	SU  T = 8 C = 15 N = color I = 4;
	SU  T = 10 C = 15 N = color I = 4;
	SU  T = 21 C = 15 N = color I = 4;
	SU  T = 36 C = 15 N = color I = 4;
	SU  T = 49 C = 15 N = color I = 4;
	SU  T = 55 C = 15 N = color I = 4;
	SU  T = 56 C = 15 N = color I = 4;
	SU  T = 62 C = 15 N = color I = 4;
	TEXT   TAXON = 64 CHARACTER = 15 TEXT = confirmed;
	SU  T = 70 C = 15 N = color I = 4;

	TEXT   TAXON = 2 CHARACTER = 16 TEXT = 'MH2004: present';
	SU  T = 2 C = 16 N = color I = 4;
	SU  T = 4 C = 16 N = color I = 4;
	SU  T = 10 C = 16 N = color I = 4;
	TEXT   TAXON = 12 CHARACTER = 16 TEXT = 'hard to determine the homology of this filament-like process with Oedothorax ARP';
	SU  T = 36 C = 16 N = color I = 4;
	SU  T = 49 C = 16 N = color I = 4;
	SU  T = 55 C = 16 N = color I = 4;
	SU  T = 56 C = 16 N = color I = 4;
	SU  T = 70 C = 16 N = color I = 4;

	SU  T = 1 C = 17 N = color I = 4;
	SU  T = 2 C = 17 N = color I = 4;
	SU  T = 3 C = 17 N = color I = 4;
	SU  T = 4 C = 17 N = color I = 4;
	SU  T = 5 C = 17 N = color I = 4;
	SU  T = 6 C = 17 N = color I = 4;
	TEXT   TAXON = 30 CHARACTER = 17 TEXT = see_new_drawing;
	TEXT   TAXON = 31 CHARACTER = 17 TEXT = groove_exist_but_embolus_not_in_the_groove_like_in_O._latitibialis;
	SU  T = 36 C = 17 N = color I = 4;
	SU  T = 49 C = 17 N = color I = 4;
	SU  T = 55 C = 17 N = color I = 4;
	SU  T = 56 C = 17 N = color I = 4;
	SU  T = 62 C = 17 N = color I = 4;
	SU  T = 63 C = 17 N = color I = 4;
	SU  T = 70 C = 17 N = color I = 4;

	SU  T = 2 C = 18 N = color I = 4;
	SU  T = 4 C = 18 N = color I = 4;
	SU  T = 22 C = 18 N = color I = 4;
	SU  T = 36 C = 18 N = color I = 4;
	SU  T = 49 C = 18 N = color I = 4;
	SU  T = 55 C = 18 N = color I = 4;
	SU  T = 56 C = 18 N = color I = 4;
	SU  T = 70 C = 18 N = color I = 4;
	TEXT   TAXON = 72 CHARACTER = 18 TEXT = not_sure_about_the_homology_of_this_structure;
	TEXT   TAXON = 77 CHARACTER = 18 TEXT = 'very small, may not exist';

	SU  T = 2 C = 19 N = color I = 4;
	SU  T = 36 C = 19 N = color I = 4;
	SU  T = 49 C = 19 N = color I = 4;
	SU  T = 55 C = 19 N = color I = 4;
	SU  T = 56 C = 19 N = color I = 4;
	SU  T = 70 C = 19 N = color I = 4;

	SU  T = 1 C = 20 N = color I = 4;
	SU  T = 2 C = 20 N = color I = 4;
	SU  T = 3 C = 20 N = color I = 4;
	SU  T = 4 C = 20 N = color I = 4;
	SU  T = 5 C = 20 N = color I = 4;
	SU  T = 36 C = 20 N = color I = 4;
	SU  T = 49 C = 20 N = color I = 4;
	SU  T = 51 C = 20 N = color I = 4;
	SU  T = 55 C = 20 N = color I = 4;
	SU  T = 56 C = 20 N = color I = 4;
	SU  T = 70 C = 20 N = color I = 4;

	SU  T = 1 C = 21 N = color I = 4;
	SU  T = 2 C = 21 N = color I = 4;
	SU  T = 3 C = 21 N = color I = 4;
	SU  T = 4 C = 21 N = color I = 4;
	SU  T = 5 C = 21 N = color I = 4;
	TEXT   TAXON = 22 CHARACTER = 21 TEXT = 'although over embolus, but morphology different from Nepalese Oedo.';
	SU  T = 36 C = 21 N = color I = 4;
	SU  T = 49 C = 21 N = color I = 4;
	SU  T = 51 C = 21 N = color I = 4;
	SU  T = 55 C = 21 N = color I = 4;
	SU  T = 56 C = 21 N = color I = 4;
	SU  T = 70 C = 21 N = color I = 4;
	TEXT   TAXON = 71 CHARACTER = 21 TEXT = not_really_banding_over_embolus_but_not_like_Atypena;

	SU  T = 1 C = 22 N = color I = 4;
	SU  T = 2 C = 22 N = color I = 4;
	SU  T = 3 C = 22 N = color I = 4;
	SU  T = 4 C = 22 N = color I = 4;
	SU  T = 5 C = 22 N = color I = 4;
	SU  T = 6 C = 22 N = color I = 4;
	SU  T = 10 C = 22 N = color I = 4;
	SU  T = 36 C = 22 N = color I = 4;
	TEXT   TAXON = 38 CHARACTER = 22 TEXT = 'maybe combined with ARP, forming a thick ARP';
	SU  T = 49 C = 22 N = color I = 4;
	TEXT   TAXON = 51 CHARACTER = 22 TEXT = 'the ventral anterior process of this species doesn''t look homologous with others ';
	SU  T = 55 C = 22 N = color I = 4;
	SU  T = 56 C = 22 N = color I = 4;
	SU  T = 62 C = 22 N = color I = 4;
	TEXT   TAXON = 63 CHARACTER = 22 TEXT = highly_sclerotized_and_scaly;
	SU  T = 63 C = 22 N = color I = 4;
	SU  T = 70 C = 22 N = color I = 4;

	SU  T = 1 C = 23 N = color I = 4;
	SU  T = 2 C = 23 N = color I = 4;
	SU  T = 3 C = 23 N = color I = 4;
	SU  T = 4 C = 23 N = color I = 4;
	SU  T = 5 C = 23 N = color I = 4;
	SU  T = 7 C = 23 N = color I = 4;
	SU  T = 8 C = 23 N = color I = 4;
	SU  T = 10 C = 23 N = color I = 4;
	SU  T = 14 C = 23 N = color I = 4;
	SU  T = 36 C = 23 N = color I = 4;
	SU  T = 49 C = 23 N = color I = 4;
	SU  T = 51 C = 23 N = color I = 4;
	SU  T = 55 C = 23 N = color I = 4;
	SU  T = 56 C = 23 N = color I = 4;
	TEXT   TAXON = 57 CHARACTER = 23 TEXT = but_almost_reached_this_standard;
	SU  T = 70 C = 23 N = color I = 4;

	SU  T = 1 C = 24 N = color I = 4;
	SU  T = 2 C = 24 N = color I = 4;
	SU  T = 3 C = 24 N = color I = 4;
	SU  T = 4 C = 24 N = color I = 4;
	SU  T = 36 C = 24 N = color I = 4;
	SU  T = 49 C = 24 N = color I = 4;
	SU  T = 55 C = 24 N = color I = 4;
	SU  T = 56 C = 24 N = color I = 4;
	SU  T = 70 C = 24 N = color I = 4;

	SU  T = 2 C = 25 N = color I = 4;
	SU  T = 4 C = 25 N = color I = 4;
	SU  T = 10 C = 25 N = color I = 4;
	SU  T = 36 C = 25 N = color I = 4;
	SU  T = 49 C = 25 N = color I = 4;
	SU  T = 55 C = 25 N = color I = 4;
	SU  T = 56 C = 25 N = color I = 4;
	SU  T = 70 C = 25 N = color I = 4;

	SU  T = 2 C = 26 N = color I = 4;
	SU  T = 4 C = 26 N = color I = 4;
	SU  T = 10 C = 26 N = color I = 4;
	SU  T = 36 C = 26 N = color I = 4;
	SU  T = 49 C = 26 N = color I = 4;
	SU  T = 55 C = 26 N = color I = 4;
	SU  T = 56 C = 26 N = color I = 4;
	SU  T = 70 C = 26 N = color I = 4;

	SU  C = 27 N = color I = 4;
	SU  T = 1 C = 27 N = color I = 4;
	SU  T = 2 C = 27 N = color I = 4;
	SU  T = 3 C = 27 N = color I = 4;
	SU  T = 4 C = 27 N = color I = 4;
	SU  T = 5 C = 27 N = color I = 4;
	SU  T = 6 C = 27 N = color I = 4;
	SU  T = 7 C = 27 N = color I = 4;
	SU  T = 8 C = 27 N = color I = 4;
	SU  T = 9 C = 27 N = color I = 4;
	SU  T = 10 C = 27 N = color I = 4;
	SU  T = 11 C = 27 N = color I = 4;
	SU  T = 12 C = 27 N = color I = 4;
	SU  T = 13 C = 27 N = color I = 4;
	SU  T = 14 C = 27 N = color I = 4;
	SU  T = 15 C = 27 N = color I = 4;
	SU  T = 16 C = 27 N = color I = 4;
	SU  T = 17 C = 27 N = color I = 4;
	SU  T = 18 C = 27 N = color I = 4;
	SU  T = 19 C = 27 N = color I = 4;
	SU  T = 20 C = 27 N = color I = 4;
	SU  T = 21 C = 27 N = color I = 4;
	SU  T = 22 C = 27 N = color I = 4;
	SU  T = 23 C = 27 N = color I = 4;
	SU  T = 24 C = 27 N = color I = 4;
	SU  T = 25 C = 27 N = color I = 4;
	SU  T = 26 C = 27 N = color I = 4;
	SU  T = 27 C = 27 N = color I = 4;
	SU  T = 28 C = 27 N = color I = 4;
	SU  T = 29 C = 27 N = color I = 4;
	SU  T = 30 C = 27 N = color I = 4;
	SU  T = 31 C = 27 N = color I = 4;
	SU  T = 32 C = 27 N = color I = 4;
	SU  T = 33 C = 27 N = color I = 4;
	SU  T = 34 C = 27 N = color I = 4;
	SU  T = 35 C = 27 N = color I = 4;
	SU  T = 36 C = 27 N = color I = 4;
	SU  T = 37 C = 27 N = color I = 4;
	SU  T = 38 C = 27 N = color I = 4;
	SU  T = 39 C = 27 N = color I = 4;
	SU  T = 40 C = 27 N = color I = 4;
	SU  T = 41 C = 27 N = color I = 4;
	SU  T = 42 C = 27 N = color I = 4;
	SU  T = 43 C = 27 N = color I = 4;
	SU  T = 44 C = 27 N = color I = 4;
	SU  T = 45 C = 27 N = color I = 4;
	SU  T = 46 C = 27 N = color I = 4;
	SU  T = 47 C = 27 N = color I = 4;
	SU  T = 48 C = 27 N = color I = 4;
	SU  T = 49 C = 27 N = color I = 4;
	SU  T = 50 C = 27 N = color I = 4;
	SU  T = 51 C = 27 N = color I = 4;
	SU  T = 52 C = 27 N = color I = 4;
	SU  T = 53 C = 27 N = color I = 4;
	SU  T = 54 C = 27 N = color I = 4;
	SU  T = 55 C = 27 N = color I = 4;
	SU  T = 56 C = 27 N = color I = 4;
	SU  T = 57 C = 27 N = color I = 4;
	SU  T = 58 C = 27 N = color I = 4;
	SU  T = 59 C = 27 N = color I = 4;
	SU  T = 60 C = 27 N = color I = 4;
	SU  T = 61 C = 27 N = color I = 4;
	SU  T = 62 C = 27 N = color I = 4;
	SU  T = 63 C = 27 N = color I = 4;
	SU  T = 64 C = 27 N = color I = 4;
	SU  T = 65 C = 27 N = color I = 4;
	SU  T = 66 C = 27 N = color I = 4;
	SU  T = 67 C = 27 N = color I = 4;
	SU  T = 68 C = 27 N = color I = 4;
	SU  T = 69 C = 27 N = color I = 4;
	SU  T = 70 C = 27 N = color I = 4;
	SU  T = 71 C = 27 N = color I = 4;
	SU  T = 72 C = 27 N = color I = 4;
	SU  T = 73 C = 27 N = color I = 4;
	SU  T = 74 C = 27 N = color I = 4;
	SU  T = 75 C = 27 N = color I = 4;
	SU  T = 76 C = 27 N = color I = 4;
	SU  T = 77 C = 27 N = color I = 4;
	SU  T = 78 C = 27 N = color I = 4;
	SU  T = 79 C = 27 N = color I = 4;

	SU  C = 29 N = color I = 4;
	SU  T = 1 C = 29 N = color I = 4;
	SU  T = 2 C = 29 N = color I = 4;
	SU  T = 3 C = 29 N = color I = 4;
	SU  T = 4 C = 29 N = color I = 4;
	SU  T = 5 C = 29 N = color I = 4;
	SU  T = 6 C = 29 N = color I = 4;
	SU  T = 7 C = 29 N = color I = 4;
	SU  T = 8 C = 29 N = color I = 4;
	SU  T = 9 C = 29 N = color I = 4;
	SU  T = 10 C = 29 N = color I = 4;
	SU  T = 11 C = 29 N = color I = 4;
	SU  T = 12 C = 29 N = color I = 4;
	SU  T = 13 C = 29 N = color I = 4;
	SU  T = 14 C = 29 N = color I = 4;
	SU  T = 15 C = 29 N = color I = 4;
	SU  T = 16 C = 29 N = color I = 4;
	SU  T = 17 C = 29 N = color I = 4;
	SU  T = 18 C = 29 N = color I = 4;
	SU  T = 19 C = 29 N = color I = 4;
	SU  T = 20 C = 29 N = color I = 4;
	SU  T = 21 C = 29 N = color I = 4;
	SU  T = 22 C = 29 N = color I = 4;
	SU  T = 23 C = 29 N = color I = 4;
	SU  T = 24 C = 29 N = color I = 4;
	SU  T = 25 C = 29 N = color I = 4;
	SU  T = 26 C = 29 N = color I = 4;
	SU  T = 27 C = 29 N = color I = 4;
	SU  T = 28 C = 29 N = color I = 4;
	SU  T = 29 C = 29 N = color I = 4;
	SU  T = 30 C = 29 N = color I = 4;
	SU  T = 31 C = 29 N = color I = 4;
	SU  T = 32 C = 29 N = color I = 4;
	SU  T = 33 C = 29 N = color I = 4;
	SU  T = 34 C = 29 N = color I = 4;
	SU  T = 35 C = 29 N = color I = 4;
	SU  T = 36 C = 29 N = color I = 4;
	SU  T = 37 C = 29 N = color I = 4;
	SU  T = 38 C = 29 N = color I = 4;
	SU  T = 39 C = 29 N = color I = 4;
	SU  T = 40 C = 29 N = color I = 4;
	SU  T = 41 C = 29 N = color I = 4;
	SU  T = 42 C = 29 N = color I = 4;
	SU  T = 43 C = 29 N = color I = 4;
	TEXT   TAXON = 44 CHARACTER = 29 TEXT = membranous_but_not_extended_like_falciferoides;
	SU  T = 44 C = 29 N = color I = 4;
	SU  T = 45 C = 29 N = color I = 4;
	SU  T = 46 C = 29 N = color I = 4;
	SU  T = 47 C = 29 N = color I = 4;
	SU  T = 48 C = 29 N = color I = 4;
	SU  T = 49 C = 29 N = color I = 4;
	SU  T = 50 C = 29 N = color I = 4;
	SU  T = 51 C = 29 N = color I = 4;
	SU  T = 52 C = 29 N = color I = 4;
	SU  T = 53 C = 29 N = color I = 4;
	SU  T = 54 C = 29 N = color I = 4;
	SU  T = 55 C = 29 N = color I = 4;
	SU  T = 56 C = 29 N = color I = 4;
	SU  T = 57 C = 29 N = color I = 4;
	SU  T = 58 C = 29 N = color I = 4;
	SU  T = 59 C = 29 N = color I = 4;
	SU  T = 60 C = 29 N = color I = 4;
	SU  T = 61 C = 29 N = color I = 4;
	SU  T = 62 C = 29 N = color I = 4;
	SU  T = 63 C = 29 N = color I = 4;
	SU  T = 64 C = 29 N = color I = 4;
	SU  T = 65 C = 29 N = color I = 4;
	SU  T = 66 C = 29 N = color I = 4;
	SU  T = 67 C = 29 N = color I = 4;
	SU  T = 68 C = 29 N = color I = 4;
	SU  T = 69 C = 29 N = color I = 4;
	SU  T = 70 C = 29 N = color I = 4;
	SU  T = 71 C = 29 N = color I = 4;
	SU  T = 72 C = 29 N = color I = 4;
	SU  T = 73 C = 29 N = color I = 4;
	SU  T = 74 C = 29 N = color I = 4;
	SU  T = 75 C = 29 N = color I = 4;
	SU  T = 76 C = 29 N = color I = 4;
	SU  T = 77 C = 29 N = color I = 4;
	SU  T = 78 C = 29 N = color I = 4;
	SU  T = 79 C = 29 N = color I = 4;

	SU  T = 1 C = 30 N = color I = 4;
	SU  T = 2 C = 30 N = color I = 4;
	SU  T = 3 C = 30 N = color I = 4;
	SU  T = 4 C = 30 N = color I = 4;
	SU  T = 5 C = 30 N = color I = 4;
	SU  T = 8 C = 30 N = color I = 4;
	SU  T = 11 C = 30 N = color I = 4;
	SU  T = 12 C = 30 N = color I = 4;
	SU  T = 13 C = 30 N = color I = 4;
	SU  T = 36 C = 30 N = color I = 4;
	SU  T = 49 C = 30 N = color I = 4;
	SU  T = 55 C = 30 N = color I = 4;
	SU  T = 56 C = 30 N = color I = 4;
	SU  T = 70 C = 30 N = color I = 4;

	SU  T = 1 C = 31 N = color I = 4;
	SU  T = 2 C = 31 N = color I = 4;
	SU  T = 3 C = 31 N = color I = 4;
	SU  T = 4 C = 31 N = color I = 4;
	SU  T = 5 C = 31 N = color I = 4;
	SU  T = 8 C = 31 N = color I = 4;
	SU  T = 10 C = 31 N = color I = 4;
	SU  T = 11 C = 31 N = color I = 4;
	SU  T = 12 C = 31 N = color I = 4;
	TEXT   TAXON = 13 CHARACTER = 31 TEXT = 'not like the leaf-shape TP in Oedothorax or other taxa similar with Oedothorax';
	SU  T = 13 C = 31 N = color I = 4;
	SU  T = 14 C = 31 N = color I = 4;
	SU  T = 21 C = 31 N = color I = 4;
	SU  T = 22 C = 31 N = color I = 4;
	TEXT   TAXON = 35 CHARACTER = 31 TEXT = 'still flat distally, but also extended ventrally, seems to be intermediate between coronatus and falcifer';
	SU  T = 36 C = 31 N = color I = 4;
	TEXT   TAXON = 38 CHARACTER = 31 TEXT = 'still flat distally, but also extended ventrally, seems to be intermediate between coronatus and falcifer';
	SU  T = 49 C = 31 N = color I = 4;
	SU  T = 55 C = 31 N = color I = 4;
	SU  T = 56 C = 31 N = color I = 4;
	SU  T = 62 C = 31 N = color I = 4;
	TEXT   TAXON = 66 CHARACTER = 31 TEXT = 'prolaterally curved, stout, but not fitted into tegulum like falcifer';
	SU  T = 70 C = 31 N = color I = 4;
	SU  T = 75 C = 31 N = color I = 4;

	SU  T = 1 C = 32 N = color I = 4;
	SU  T = 2 C = 32 N = color I = 4;
	SU  T = 3 C = 32 N = color I = 4;
	SU  T = 4 C = 32 N = color I = 4;
	SU  T = 5 C = 32 N = color I = 4;
	SU  T = 8 C = 32 N = color I = 4;
	SU  T = 10 C = 32 N = color I = 4;
	SU  T = 11 C = 32 N = color I = 4;
	SU  T = 12 C = 32 N = color I = 4;
	SU  T = 14 C = 32 N = color I = 4;
	SU  T = 21 C = 32 N = color I = 4;
	SU  T = 24 C = 32 N = color I = 4;
	SU  T = 25 C = 32 N = color I = 4;
	SU  T = 36 C = 32 N = color I = 4;
	SU  T = 48 C = 32 N = color I = 4;
	SU  T = 49 C = 32 N = color I = 4;
	SU  T = 51 C = 32 N = color I = 4;
	SU  T = 55 C = 32 N = color I = 4;
	SU  T = 56 C = 32 N = color I = 4;
	SU  T = 62 C = 32 N = color I = 4;
	SU  T = 70 C = 32 N = color I = 4;

	SU  T = 2 C = 33 N = color I = 4;
	SU  T = 4 C = 33 N = color I = 4;
	TEXT   TAXON = 14 CHARACTER = 33 TEXT = need_confirmation;
	SU  T = 16 C = 33 N = color I = 4;
	SU  T = 36 C = 33 N = color I = 4;
	SU  T = 38 C = 33 N = color I = 4;
	SU  T = 48 C = 33 N = color I = 4;
	SU  T = 49 C = 33 N = color I = 4;
	SU  T = 55 C = 33 N = color I = 4;
	SU  T = 56 C = 33 N = color I = 4;
	SU  T = 62 C = 33 N = color I = 4;
	SU  T = 63 C = 33 N = color I = 4;
	SU  T = 70 C = 33 N = color I = 4;

	SU  T = 1 C = 34 N = color I = 4;
	SU  T = 2 C = 34 N = color I = 4;
	SU  T = 3 C = 34 N = color I = 4;
	SU  T = 4 C = 34 N = color I = 4;
	SU  T = 5 C = 34 N = color I = 4;
	SU  T = 6 C = 34 N = color I = 4;
	SU  T = 11 C = 34 N = color I = 4;
	SU  T = 12 C = 34 N = color I = 4;
	TEXT   TAXON = 14 CHARACTER = 34 TEXT = need_confirmation;
	SU  T = 16 C = 34 N = color I = 4;
	SU  T = 19 C = 34 N = color I = 4;
	SU  T = 36 C = 34 N = color I = 4;
	SU  T = 38 C = 34 N = color I = 4;
	SU  T = 48 C = 34 N = color I = 4;
	SU  T = 49 C = 34 N = color I = 4;
	SU  T = 55 C = 34 N = color I = 4;
	SU  T = 56 C = 34 N = color I = 4;
	SU  T = 62 C = 34 N = color I = 4;
	SU  T = 63 C = 34 N = color I = 4;
	SU  T = 70 C = 34 N = color I = 4;

	SU  T = 1 C = 35 N = color I = 4;
	SU  T = 2 C = 35 N = color I = 4;
	SU  T = 3 C = 35 N = color I = 4;
	SU  T = 4 C = 35 N = color I = 4;
	SU  T = 14 C = 35 N = color I = 4;
	SU  T = 25 C = 35 N = color I = 4;
	SU  T = 36 C = 35 N = color I = 4;
	SU  T = 48 C = 35 N = color I = 4;
	SU  T = 49 C = 35 N = color I = 4;
	SU  T = 55 C = 35 N = color I = 4;
	SU  T = 56 C = 35 N = color I = 4;
	SU  T = 62 C = 35 N = color I = 4;
	SU  T = 70 C = 35 N = color I = 4;

	SU  C = 36 N = color I = 3;
	SU  T = 2 C = 36 N = color I = 4;
	SU  T = 4 C = 36 N = color I = 4;
	SU  T = 7 C = 36 N = color I = 4;
	SU  T = 8 C = 36 N = color I = 4;
	SU  T = 9 C = 36 N = color I = 4;
	SU  T = 14 C = 36 N = color I = 4;
	SU  T = 15 C = 36 N = color I = 4;
	SU  T = 16 C = 36 N = color I = 4;
	SU  T = 17 C = 36 N = color I = 4;
	SU  T = 19 C = 36 N = color I = 4;
	SU  T = 20 C = 36 N = color I = 4;
	SU  T = 21 C = 36 N = color I = 4;
	SU  T = 22 C = 36 N = color I = 4;
	SU  T = 23 C = 36 N = color I = 4;
	SU  T = 24 C = 36 N = color I = 4;
	SU  T = 25 C = 36 N = color I = 4;
	SU  T = 26 C = 36 N = color I = 4;
	SU  T = 27 C = 36 N = color I = 4;
	SU  T = 28 C = 36 N = color I = 4;
	SU  T = 30 C = 36 N = color I = 4;
	SU  T = 36 C = 36 N = color I = 4;
	SU  T = 48 C = 36 N = color I = 4;
	SU  T = 49 C = 36 N = color I = 4;
	TEXT   TAXON = 52 CHARACTER = 36 TEXT = drawing_says_no_but_later_observed;
	SU  T = 52 C = 36 N = color I = 4;
	SU  T = 53 C = 36 N = color I = 4;
	SU  T = 54 C = 36 N = color I = 4;
	SU  T = 55 C = 36 N = color I = 4;
	SU  T = 56 C = 36 N = color I = 4;
	SU  T = 60 C = 36 N = color I = 4;
	SU  T = 70 C = 36 N = color I = 4;
	SU  T = 73 C = 36 N = color I = 4;
	SU  T = 75 C = 36 N = color I = 4;

	SU  T = 73 C = 37 N = color I = 4;
	SU  T = 75 C = 37 N = color I = 4;

	SU  T = 12 C = 38 N = color I = 4;
	SU  T = 21 C = 38 N = color I = 4;
	SU  T = 24 C = 38 N = color I = 4;
	TEXT   TAXON = 30 CHARACTER = 38 TEXT = no_papillae_but_yes_wall;
	SU  T = 30 C = 38 N = color I = 4;
	SU  T = 52 C = 38 N = color I = 4;
	SU  T = 55 C = 38 N = color I = 4;
	SU  T = 56 C = 38 N = color I = 4;
	SU  T = 57 C = 38 N = color I = 4;
	SU  T = 61 C = 38 N = color I = 4;
	SU  T = 73 C = 38 N = color I = 4;
	SU  T = 75 C = 38 N = color I = 4;

	SU  C = 39 N = color I = 4;
	SU  T = 1 C = 39 N = color I = 4;
	SU  T = 2 C = 39 N = color I = 4;
	SU  T = 3 C = 39 N = color I = 4;
	SU  T = 4 C = 39 N = color I = 4;
	SU  T = 5 C = 39 N = color I = 4;
	SU  T = 6 C = 39 N = color I = 4;
	SU  T = 7 C = 39 N = color I = 4;
	SU  T = 8 C = 39 N = color I = 4;
	SU  T = 9 C = 39 N = color I = 4;
	SU  T = 10 C = 39 N = color I = 4;
	SU  T = 11 C = 39 N = color I = 4;
	SU  T = 12 C = 39 N = color I = 4;
	SU  T = 13 C = 39 N = color I = 4;
	SU  T = 14 C = 39 N = color I = 4;
	SU  T = 15 C = 39 N = color I = 4;
	SU  T = 16 C = 39 N = color I = 4;
	SU  T = 17 C = 39 N = color I = 4;
	SU  T = 18 C = 39 N = color I = 4;
	SU  T = 19 C = 39 N = color I = 4;
	SU  T = 20 C = 39 N = color I = 4;
	SU  T = 21 C = 39 N = color I = 4;
	SU  T = 22 C = 39 N = color I = 4;
	SU  T = 23 C = 39 N = color I = 4;
	SU  T = 24 C = 39 N = color I = 4;
	SU  T = 25 C = 39 N = color I = 4;
	SU  T = 26 C = 39 N = color I = 4;
	SU  T = 27 C = 39 N = color I = 4;
	SU  T = 28 C = 39 N = color I = 4;
	SU  T = 29 C = 39 N = color I = 4;
	SU  T = 30 C = 39 N = color I = 4;
	SU  T = 31 C = 39 N = color I = 4;
	SU  T = 32 C = 39 N = color I = 4;
	SU  T = 33 C = 39 N = color I = 4;
	SU  T = 34 C = 39 N = color I = 4;
	SU  T = 35 C = 39 N = color I = 4;
	SU  T = 36 C = 39 N = color I = 4;
	SU  T = 37 C = 39 N = color I = 4;
	SU  T = 38 C = 39 N = color I = 4;
	SU  T = 39 C = 39 N = color I = 4;
	SU  T = 40 C = 39 N = color I = 4;
	SU  T = 41 C = 39 N = color I = 4;
	SU  T = 42 C = 39 N = color I = 4;
	SU  T = 43 C = 39 N = color I = 4;
	SU  T = 44 C = 39 N = color I = 4;
	TEXT   TAXON = 45 CHARACTER = 39 TEXT = see_drawing;
	SU  T = 45 C = 39 N = color I = 4;
	SU  T = 46 C = 39 N = color I = 4;
	SU  T = 47 C = 39 N = color I = 4;
	SU  T = 48 C = 39 N = color I = 4;
	SU  T = 49 C = 39 N = color I = 4;
	SU  T = 50 C = 39 N = color I = 4;
	SU  T = 51 C = 39 N = color I = 4;
	TEXT   TAXON = 52 CHARACTER = 39 TEXT = drawing_says_no_but_later_observed;
	SU  T = 52 C = 39 N = color I = 4;
	SU  T = 53 C = 39 N = color I = 4;
	SU  T = 54 C = 39 N = color I = 4;
	SU  T = 55 C = 39 N = color I = 4;
	SU  T = 56 C = 39 N = color I = 4;
	SU  T = 57 C = 39 N = color I = 4;
	SU  T = 58 C = 39 N = color I = 4;
	SU  T = 59 C = 39 N = color I = 4;
	SU  T = 60 C = 39 N = color I = 4;
	SU  T = 61 C = 39 N = color I = 4;
	SU  T = 62 C = 39 N = color I = 4;
	SU  T = 63 C = 39 N = color I = 4;
	SU  T = 64 C = 39 N = color I = 4;
	TEXT   TAXON = 65 CHARACTER = 39 TEXT = small;
	SU  T = 65 C = 39 N = color I = 4;
	SU  T = 66 C = 39 N = color I = 4;
	SU  T = 67 C = 39 N = color I = 4;
	SU  T = 68 C = 39 N = color I = 4;
	SU  T = 69 C = 39 N = color I = 4;
	SU  T = 70 C = 39 N = color I = 4;
	SU  T = 71 C = 39 N = color I = 4;
	SU  T = 72 C = 39 N = color I = 4;
	SU  T = 73 C = 39 N = color I = 4;
	SU  T = 74 C = 39 N = color I = 4;
	SU  T = 75 C = 39 N = color I = 4;
	SU  T = 76 C = 39 N = color I = 4;
	SU  T = 77 C = 39 N = color I = 4;
	SU  T = 78 C = 39 N = color I = 4;
	SU  T = 79 C = 39 N = color I = 4;

	SU  T = 1 C = 40 N = color I = 4;
	SU  T = 2 C = 40 N = color I = 4;
	SU  T = 3 C = 40 N = color I = 4;
	SU  T = 4 C = 40 N = color I = 4;
	SU  T = 5 C = 40 N = color I = 4;
	SU  T = 7 C = 40 N = color I = 4;
	SU  T = 10 C = 40 N = color I = 4;
	SU  T = 11 C = 40 N = color I = 4;
	SU  T = 12 C = 40 N = color I = 4;
	SU  T = 14 C = 40 N = color I = 4;
	SU  T = 36 C = 40 N = color I = 4;
	SU  T = 48 C = 40 N = color I = 4;
	SU  T = 49 C = 40 N = color I = 4;
	SU  T = 55 C = 40 N = color I = 4;
	SU  T = 56 C = 40 N = color I = 4;
	TEXT   TAXON = 69 CHARACTER = 40 TEXT = narrow_band_between_PT_and_T;
	SU  T = 69 C = 40 N = color I = 4;
	SU  T = 70 C = 40 N = color I = 4;
	SU  T = 73 C = 40 N = color I = 4;
	SU  T = 75 C = 40 N = color I = 4;

	SU  T = 2 C = 41 N = color I = 4;
	SU  T = 4 C = 41 N = color I = 4;
	TEXT   TAXON = 6 CHARACTER = 41 TEXT = 'MH2004: absent';
	SU  T = 14 C = 41 N = color I = 4;
	TEXT   TAXON = 34 CHARACTER = 41 TEXT = a_lot_of_papillae;
	SU  T = 36 C = 41 N = color I = 4;
	SU  T = 48 C = 41 N = color I = 4;
	SU  T = 49 C = 41 N = color I = 4;
	SU  T = 55 C = 41 N = color I = 4;
	SU  T = 56 C = 41 N = color I = 4;
	TEXT   TAXON = 58 CHARACTER = 41 TEXT = border_between_PT_and_TS_not_ovbious;
	SU  T = 60 C = 41 N = color I = 4;
	SU  T = 70 C = 41 N = color I = 4;
	TEXT   TAXON = 72 CHARACTER = 41 TEXT = much_like_the_situation_in_Ophrynia_juguma;
	SU  T = 73 C = 41 N = color I = 4;
	SU  T = 75 C = 41 N = color I = 4;

	SU  C = 42 N = color I = 4;
	SU  T = 1 C = 42 N = color I = 4;
	SU  T = 2 C = 42 N = color I = 4;
	SU  T = 3 C = 42 N = color I = 4;
	SU  T = 4 C = 42 N = color I = 4;
	SU  T = 5 C = 42 N = color I = 4;
	SU  T = 6 C = 42 N = color I = 4;
	SU  T = 7 C = 42 N = color I = 4;
	SU  T = 8 C = 42 N = color I = 4;
	SU  T = 9 C = 42 N = color I = 4;
	SU  T = 10 C = 42 N = color I = 4;
	SU  T = 11 C = 42 N = color I = 4;
	SU  T = 12 C = 42 N = color I = 4;
	SU  T = 13 C = 42 N = color I = 4;
	SU  T = 14 C = 42 N = color I = 4;
	SU  T = 15 C = 42 N = color I = 4;
	SU  T = 16 C = 42 N = color I = 4;
	SU  T = 17 C = 42 N = color I = 4;
	TEXT   TAXON = 18 CHARACTER = 42 TEXT = not_as_prominent_as_in_retusus_or_in_apicatus;
	SU  T = 18 C = 42 N = color I = 4;
	SU  T = 19 C = 42 N = color I = 4;
	SU  T = 20 C = 42 N = color I = 4;
	SU  T = 21 C = 42 N = color I = 4;
	SU  T = 22 C = 42 N = color I = 4;
	SU  T = 23 C = 42 N = color I = 4;
	SU  T = 24 C = 42 N = color I = 4;
	SU  T = 25 C = 42 N = color I = 4;
	SU  T = 26 C = 42 N = color I = 4;
	SU  T = 27 C = 42 N = color I = 4;
	SU  T = 28 C = 42 N = color I = 4;
	SU  T = 29 C = 42 N = color I = 4;
	SU  T = 30 C = 42 N = color I = 4;
	SU  T = 31 C = 42 N = color I = 4;
	SU  T = 32 C = 42 N = color I = 4;
	SU  T = 33 C = 42 N = color I = 4;
	SU  T = 34 C = 42 N = color I = 4;
	SU  T = 35 C = 42 N = color I = 4;
	SU  T = 36 C = 42 N = color I = 4;
	SU  T = 37 C = 42 N = color I = 4;
	SU  T = 38 C = 42 N = color I = 4;
	SU  T = 39 C = 42 N = color I = 4;
	SU  T = 40 C = 42 N = color I = 4;
	SU  T = 41 C = 42 N = color I = 4;
	SU  T = 42 C = 42 N = color I = 4;
	SU  T = 43 C = 42 N = color I = 4;
	SU  T = 44 C = 42 N = color I = 4;
	SU  T = 45 C = 42 N = color I = 4;
	SU  T = 46 C = 42 N = color I = 4;
	SU  T = 47 C = 42 N = color I = 4;
	SU  T = 48 C = 42 N = color I = 4;
	SU  T = 49 C = 42 N = color I = 4;
	SU  T = 50 C = 42 N = color I = 4;
	SU  T = 51 C = 42 N = color I = 4;
	TEXT   TAXON = 52 CHARACTER = 42 TEXT = drawing_says_no_but_later_observed;
	SU  T = 52 C = 42 N = color I = 4;
	SU  T = 53 C = 42 N = color I = 4;
	SU  T = 54 C = 42 N = color I = 4;
	SU  T = 55 C = 42 N = color I = 4;
	SU  T = 56 C = 42 N = color I = 4;
	SU  T = 57 C = 42 N = color I = 4;
	SU  T = 58 C = 42 N = color I = 4;
	SU  T = 59 C = 42 N = color I = 4;
	SU  T = 60 C = 42 N = color I = 4;
	SU  T = 61 C = 42 N = color I = 4;
	SU  T = 62 C = 42 N = color I = 4;
	SU  T = 63 C = 42 N = color I = 4;
	SU  T = 64 C = 42 N = color I = 4;
	SU  T = 65 C = 42 N = color I = 4;
	SU  T = 66 C = 42 N = color I = 4;
	SU  T = 67 C = 42 N = color I = 4;
	SU  T = 68 C = 42 N = color I = 4;
	SU  T = 69 C = 42 N = color I = 4;
	SU  T = 70 C = 42 N = color I = 4;
	SU  T = 71 C = 42 N = color I = 4;
	SU  T = 72 C = 42 N = color I = 4;
	SU  T = 73 C = 42 N = color I = 4;
	SU  T = 74 C = 42 N = color I = 4;
	SU  T = 75 C = 42 N = color I = 4;
	SU  T = 76 C = 42 N = color I = 4;
	SU  T = 77 C = 42 N = color I = 4;
	SU  T = 78 C = 42 N = color I = 4;
	SU  T = 79 C = 42 N = color I = 4;

	SU  T = 2 C = 43 N = color I = 4;
	SU  T = 4 C = 43 N = color I = 4;
	SU  T = 11 C = 43 N = color I = 4;
	SU  T = 36 C = 43 N = color I = 4;
	SU  T = 49 C = 43 N = color I = 4;
	SU  T = 55 C = 43 N = color I = 4;
	SU  T = 56 C = 43 N = color I = 4;
	SU  T = 70 C = 43 N = color I = 4;
	SU  T = 75 C = 43 N = color I = 4;

	SU  T = 2 C = 44 N = color I = 4;
	SU  T = 4 C = 44 N = color I = 4;
	SU  T = 5 C = 44 N = color I = 4;
	SU  T = 36 C = 44 N = color I = 4;
	SU  T = 49 C = 44 N = color I = 4;
	SU  T = 55 C = 44 N = color I = 4;
	SU  T = 56 C = 44 N = color I = 4;
	SU  T = 70 C = 44 N = color I = 4;
	SU  T = 75 C = 44 N = color I = 4;

	SU  T = 2 C = 45 N = color I = 4;
	SU  T = 4 C = 45 N = color I = 4;
	SU  T = 36 C = 45 N = color I = 4;
	SU  T = 49 C = 45 N = color I = 4;
	SU  T = 55 C = 45 N = color I = 4;
	SU  T = 56 C = 45 N = color I = 4;
	SU  T = 70 C = 45 N = color I = 4;

	SU  C = 46 N = color I = 14;
	SU  T = 2 C = 46 N = color I = 4;
	SU  T = 4 C = 46 N = color I = 4;
	SU  T = 5 C = 46 N = color I = 4;
	SU  T = 13 C = 46 N = color I = 4;
	SU  T = 36 C = 46 N = color I = 4;
	SU  T = 49 C = 46 N = color I = 4;
	SU  T = 55 C = 46 N = color I = 4;
	SU  T = 56 C = 46 N = color I = 4;
	SU  T = 70 C = 46 N = color I = 4;

	SU  T = 1 C = 47 N = color I = 4;
	SU  T = 2 C = 47 N = color I = 4;
	SU  T = 3 C = 47 N = color I = 4;
	SU  T = 4 C = 47 N = color I = 4;
	SU  T = 5 C = 47 N = color I = 4;
	SU  T = 7 C = 47 N = color I = 4;
	SU  T = 10 C = 47 N = color I = 4;
	SU  T = 11 C = 47 N = color I = 4;
	SU  T = 12 C = 47 N = color I = 4;
	SU  T = 13 C = 47 N = color I = 4;
	SU  T = 21 C = 47 N = color I = 4;
	SU  T = 22 C = 47 N = color I = 4;
	SU  T = 36 C = 47 N = color I = 4;
	SU  T = 49 C = 47 N = color I = 4;
	SU  T = 55 C = 47 N = color I = 4;
	SU  T = 56 C = 47 N = color I = 4;
	SU  T = 70 C = 47 N = color I = 4;

	SU  T = 2 C = 48 N = color I = 4;
	SU  T = 4 C = 48 N = color I = 4;
	TEXT   TAXON = 12 CHARACTER = 48 TEXT = also_with_papillae_like_on_DSA_and_EM;
	TEXT   TAXON = 20 CHARACTER = 48 TEXT = very_short;
	SU  T = 36 C = 48 N = color I = 4;
	TEXT   TAXON = 39 CHARACTER = 48 TEXT = 'need re-check';
	SU  T = 49 C = 48 N = color I = 4;
	TEXT   TAXON = 50 CHARACTER = 48 TEXT = not_prominent;
	SU  T = 55 C = 48 N = color I = 4;
	SU  T = 56 C = 48 N = color I = 4;
	SU  T = 62 C = 48 N = color I = 4;
	SU  T = 63 C = 48 N = color I = 4;
	SU  T = 70 C = 48 N = color I = 4;

	SU  T = 1 C = 49 N = color I = 4;
	SU  T = 2 C = 49 N = color I = 4;
	SU  T = 3 C = 49 N = color I = 4;
	SU  T = 4 C = 49 N = color I = 4;
	SU  T = 5 C = 49 N = color I = 4;
	SU  T = 7 C = 49 N = color I = 4;
	SU  T = 8 C = 49 N = color I = 4;
	SU  T = 10 C = 49 N = color I = 4;
	SU  T = 11 C = 49 N = color I = 4;
	SU  T = 12 C = 49 N = color I = 4;
	TEXT   TAXON = 36 CHARACTER = 49 TEXT = several_slightly_enlarged_setal_base_at_the_place_of_prolateral_apophysis;
	SU  T = 36 C = 49 N = color I = 4;
	TEXT   TAXON = 42 CHARACTER = 49 TEXT = very_small;
	SU  T = 45 C = 49 N = color I = 4;
	SU  T = 49 C = 49 N = color I = 4;
	SU  T = 55 C = 49 N = color I = 4;
	SU  T = 56 C = 49 N = color I = 4;
	SU  T = 62 C = 49 N = color I = 4;
	TEXT   TAXON = 63 CHARACTER = 49 TEXT = not_sure_whether_this_enlarged_retrolateral_side_of_palpal_tibia_should_be_recognized_as_prolateral_apophysis;
	SU  T = 64 C = 49 N = color I = 4;
	TEXT   TAXON = 65 CHARACTER = 49 TEXT = several_slightly_enlarged_setal_base_at_the_place_of_prolateral_apophysis;
	TEXT   TAXON = 69 CHARACTER = 49 TEXT = but_several_slightly_dark_enlarged_setal_base_at_the_place_of_prolateral_apophysis;
	SU  T = 70 C = 49 N = color I = 4;

	SU  C = 53 N = color I = 4;
	SU  T = 1 C = 53 N = color I = 4;
	SU  T = 2 C = 53 N = color I = 4;
	SU  T = 3 C = 53 N = color I = 4;
	SU  T = 4 C = 53 N = color I = 4;
	SU  T = 5 C = 53 N = color I = 4;
	SU  T = 6 C = 53 N = color I = 4;
	SU  T = 7 C = 53 N = color I = 4;
	SU  T = 8 C = 53 N = color I = 4;
	SU  T = 9 C = 53 N = color I = 4;
	SU  T = 10 C = 53 N = color I = 4;
	SU  T = 11 C = 53 N = color I = 4;
	SU  T = 12 C = 53 N = color I = 4;
	SU  T = 13 C = 53 N = color I = 4;
	SU  T = 14 C = 53 N = color I = 4;
	SU  T = 15 C = 53 N = color I = 4;
	SU  T = 16 C = 53 N = color I = 4;
	SU  T = 17 C = 53 N = color I = 4;
	SU  T = 18 C = 53 N = color I = 4;
	SU  T = 19 C = 53 N = color I = 4;
	SU  T = 20 C = 53 N = color I = 4;
	SU  T = 21 C = 53 N = color I = 4;
	SU  T = 22 C = 53 N = color I = 4;
	SU  T = 23 C = 53 N = color I = 4;
	SU  T = 24 C = 53 N = color I = 4;
	SU  T = 25 C = 53 N = color I = 4;
	SU  T = 26 C = 53 N = color I = 4;
	SU  T = 27 C = 53 N = color I = 4;
	SU  T = 28 C = 53 N = color I = 4;
	SU  T = 29 C = 53 N = color I = 4;
	SU  T = 30 C = 53 N = color I = 4;
	SU  T = 31 C = 53 N = color I = 4;
	SU  T = 32 C = 53 N = color I = 4;
	SU  T = 33 C = 53 N = color I = 4;
	SU  T = 34 C = 53 N = color I = 4;
	SU  T = 35 C = 53 N = color I = 4;
	SU  T = 36 C = 53 N = color I = 4;
	SU  T = 37 C = 53 N = color I = 4;
	SU  T = 38 C = 53 N = color I = 4;
	SU  T = 39 C = 53 N = color I = 4;
	SU  T = 40 C = 53 N = color I = 4;
	SU  T = 41 C = 53 N = color I = 4;
	SU  T = 42 C = 53 N = color I = 4;
	SU  T = 43 C = 53 N = color I = 4;
	SU  T = 44 C = 53 N = color I = 4;
	SU  T = 45 C = 53 N = color I = 4;
	SU  T = 46 C = 53 N = color I = 4;
	SU  T = 47 C = 53 N = color I = 4;
	SU  T = 48 C = 53 N = color I = 4;
	SU  T = 49 C = 53 N = color I = 4;
	SU  T = 50 C = 53 N = color I = 4;
	SU  T = 51 C = 53 N = color I = 4;
	SU  T = 52 C = 53 N = color I = 4;
	SU  T = 53 C = 53 N = color I = 4;
	SU  T = 54 C = 53 N = color I = 4;
	SU  T = 55 C = 53 N = color I = 4;
	SU  T = 56 C = 53 N = color I = 4;
	SU  T = 57 C = 53 N = color I = 4;
	SU  T = 58 C = 53 N = color I = 4;
	SU  T = 59 C = 53 N = color I = 4;
	SU  T = 60 C = 53 N = color I = 4;
	SU  T = 61 C = 53 N = color I = 4;
	SU  T = 62 C = 53 N = color I = 4;
	SU  T = 63 C = 53 N = color I = 4;
	SU  T = 64 C = 53 N = color I = 4;
	SU  T = 65 C = 53 N = color I = 4;
	SU  T = 66 C = 53 N = color I = 4;
	SU  T = 67 C = 53 N = color I = 4;
	SU  T = 68 C = 53 N = color I = 4;
	SU  T = 69 C = 53 N = color I = 4;
	SU  T = 70 C = 53 N = color I = 4;
	SU  T = 71 C = 53 N = color I = 4;
	SU  T = 72 C = 53 N = color I = 4;
	SU  T = 73 C = 53 N = color I = 4;
	SU  T = 74 C = 53 N = color I = 4;
	SU  T = 75 C = 53 N = color I = 4;
	SU  T = 76 C = 53 N = color I = 4;
	SU  T = 77 C = 53 N = color I = 4;
	SU  T = 78 C = 53 N = color I = 4;
	SU  T = 79 C = 53 N = color I = 4;

	SU  T = 1 C = 54 N = color I = 4;
	SU  T = 2 C = 54 N = color I = 4;
	SU  T = 3 C = 54 N = color I = 4;
	SU  T = 4 C = 54 N = color I = 4;
	SU  T = 5 C = 54 N = color I = 4;
	SU  T = 6 C = 54 N = color I = 4;
	SU  T = 11 C = 54 N = color I = 4;
	SU  T = 12 C = 54 N = color I = 4;
	SU  T = 36 C = 54 N = color I = 4;
	SU  T = 48 C = 54 N = color I = 4;
	SU  T = 49 C = 54 N = color I = 4;
	SU  T = 55 C = 54 N = color I = 4;
	SU  T = 56 C = 54 N = color I = 4;
	SU  T = 62 C = 54 N = color I = 4;
	SU  T = 63 C = 54 N = color I = 4;
	SU  T = 70 C = 54 N = color I = 4;

	SU  C = 55 N = color I = 4;
	SU  T = 1 C = 55 N = color I = 4;
	SU  T = 2 C = 55 N = color I = 4;
	SU  T = 3 C = 55 N = color I = 4;
	SU  T = 4 C = 55 N = color I = 4;
	SU  T = 5 C = 55 N = color I = 4;
	SU  T = 7 C = 55 N = color I = 4;
	SU  T = 10 C = 55 N = color I = 4;
	SU  T = 11 C = 55 N = color I = 4;
	SU  T = 12 C = 55 N = color I = 4;
	SU  T = 13 C = 55 N = color I = 4;
	SU  T = 21 C = 55 N = color I = 4;
	SU  T = 22 C = 55 N = color I = 4;
	SU  T = 24 C = 55 N = color I = 4;
	SU  T = 25 C = 55 N = color I = 4;
	SU  T = 36 C = 55 N = color I = 4;
	SU  T = 48 C = 55 N = color I = 4;
	SU  T = 49 C = 55 N = color I = 4;
	SU  T = 55 C = 55 N = color I = 4;
	SU  T = 56 C = 55 N = color I = 4;
	TEXT   TAXON = 59 CHARACTER = 55 TEXT = not_obvious;
	SU  T = 62 C = 55 N = color I = 4;
	SU  T = 70 C = 55 N = color I = 4;

	SU  T = 1 C = 56 N = color I = 4;
	SU  T = 2 C = 56 N = color I = 4;
	SU  T = 3 C = 56 N = color I = 4;
	SU  T = 4 C = 56 N = color I = 4;
	SU  T = 5 C = 56 N = color I = 4;
	SU  T = 7 C = 56 N = color I = 4;
	SU  T = 10 C = 56 N = color I = 4;
	SU  T = 11 C = 56 N = color I = 4;
	SU  T = 12 C = 56 N = color I = 4;
	SU  T = 13 C = 56 N = color I = 4;
	SU  T = 36 C = 56 N = color I = 4;
	SU  T = 49 C = 56 N = color I = 4;
	SU  T = 55 C = 56 N = color I = 4;
	SU  T = 56 C = 56 N = color I = 4;
	SU  T = 70 C = 56 N = color I = 4;

	SU  T = 2 C = 57 N = color I = 4;
	SU  T = 4 C = 57 N = color I = 4;
	SU  T = 5 C = 57 N = color I = 4;
	SU  T = 7 C = 57 N = color I = 4;
	SU  T = 10 C = 57 N = color I = 4;
	SU  T = 11 C = 57 N = color I = 4;
	SU  T = 12 C = 57 N = color I = 4;
	SU  T = 13 C = 57 N = color I = 4;
	SU  T = 36 C = 57 N = color I = 4;
	SU  T = 49 C = 57 N = color I = 4;
	SU  T = 55 C = 57 N = color I = 4;
	SU  T = 56 C = 57 N = color I = 4;
	SU  T = 60 C = 57 N = color I = 4;
	SU  T = 62 C = 57 N = color I = 4;
	SU  T = 70 C = 57 N = color I = 4;

	TEXT   TAXON = 1 CHARACTER = 58 TEXT = ret3_pro2;
	SU  T = 1 C = 58 N = color I = 4;
	SU  T = 2 C = 58 N = color I = 4;
	SU  T = 3 C = 58 N = color I = 4;
	TEXT   TAXON = 4 CHARACTER = 58 TEXT = 'prolateral:2';
	SU  T = 4 C = 58 N = color I = 4;
	SU  T = 5 C = 58 N = color I = 4;
	SU  T = 7 C = 58 N = color I = 4;
	SU  T = 11 C = 58 N = color I = 4;
	SU  T = 12 C = 58 N = color I = 4;
	SU  T = 13 C = 58 N = color I = 4;
	SU  T = 36 C = 58 N = color I = 4;
	SU  T = 49 C = 58 N = color I = 4;
	SU  T = 55 C = 58 N = color I = 4;
	SU  T = 56 C = 58 N = color I = 4;
	SU  T = 70 C = 58 N = color I = 4;

	SU  T = 2 C = 59 N = color I = 4;
	SU  T = 4 C = 59 N = color I = 4;
	SU  T = 13 C = 59 N = color I = 4;
	SU  T = 14 C = 59 N = color I = 4;
	SU  T = 36 C = 59 N = color I = 4;
	SU  T = 49 C = 59 N = color I = 4;
	SU  T = 55 C = 59 N = color I = 4;
	SU  T = 56 C = 59 N = color I = 4;
	SU  T = 70 C = 59 N = color I = 4;

	SU  T = 2 C = 60 N = color I = 4;
	SU  T = 4 C = 60 N = color I = 4;
	SU  T = 13 C = 60 N = color I = 4;
	SU  T = 14 C = 60 N = color I = 4;
	SU  T = 36 C = 60 N = color I = 4;
	SU  T = 49 C = 60 N = color I = 4;
	SU  T = 55 C = 60 N = color I = 4;
	SU  T = 56 C = 60 N = color I = 4;
	SU  T = 64 C = 60 N = color I = 4;
	SU  T = 70 C = 60 N = color I = 4;

	SU  T = 1 C = 61 N = color I = 4;
	SU  T = 2 C = 61 N = color I = 4;
	SU  T = 3 C = 61 N = color I = 4;
	SU  T = 4 C = 61 N = color I = 4;
	SU  T = 5 C = 61 N = color I = 4;
	SU  T = 7 C = 61 N = color I = 4;
	SU  T = 8 C = 61 N = color I = 4;
	SU  T = 10 C = 61 N = color I = 4;
	SU  T = 11 C = 61 N = color I = 4;
	SU  T = 12 C = 61 N = color I = 4;
	SU  T = 13 C = 61 N = color I = 4;
	SU  T = 21 C = 61 N = color I = 4;
	SU  T = 24 C = 61 N = color I = 4;
	SU  T = 25 C = 61 N = color I = 4;
	SU  T = 26 C = 61 N = color I = 4;
	SU  T = 30 C = 61 N = color I = 4;
	SU  T = 36 C = 61 N = color I = 4;
	TEXT   TAXON = 37 CHARACTER = 61 TEXT = angle_smaller_than_45_degree;
	SU  T = 40 C = 61 N = color I = 4;
	TEXT   TAXON = 44 CHARACTER = 61 TEXT = according_to_setal_base_direction._setae_already_lost;
	SU  T = 44 C = 61 N = color I = 4;
	SU  T = 48 C = 61 N = color I = 4;
	SU  T = 49 C = 61 N = color I = 4;
	TEXT   TAXON = 54 CHARACTER = 61 TEXT = 'not as strong as O/coronatus but indeed vertical';
	SU  T = 55 C = 61 N = color I = 4;
	SU  T = 56 C = 61 N = color I = 4;
	TEXT   TAXON = 58 CHARACTER = 61 TEXT = macro_setae_exist_but_angle_not_large_enough;
	SU  T = 60 C = 61 N = color I = 4;
	TEXT   TAXON = 61 CHARACTER = 61 TEXT = there_is_a_vertical_seta_but_not_macro_and_not_a_the_same_place_as_other_vertical_macrosetae;
	SU  T = 62 C = 61 N = color I = 4;
	SU  T = 64 C = 61 N = color I = 4;
	TEXT   TAXON = 65 CHARACTER = 61 TEXT = see_photo;
	TEXT   TAXON = 68 CHARACTER = 61 TEXT = not_as_big_as_O._coronatus;
	SU  T = 70 C = 61 N = color I = 4;
	SU  T = 72 C = 61 N = color I = 4;
	SU  T = 73 C = 61 N = color I = 4;
	SU  T = 74 C = 61 N = color I = 4;
	SU  T = 75 C = 61 N = color I = 4;
	SU  T = 76 C = 61 N = color I = 4;
	SU  T = 77 C = 61 N = color I = 4;

	TEXT   TAXON = 33 CHARACTER = 62 TEXT = '5,5(38860-1);5,?(38860-2);6,?(38860-3)';
	TEXT   TAXON = 34 CHARACTER = 62 TEXT = '5,5';
	TEXT   TAXON = 36 CHARACTER = 62 TEXT = '6,6';
	TEXT   TAXON = 37 CHARACTER = 62 TEXT = '5,4';
	TEXT   TAXON = 39 CHARACTER = 62 TEXT = '5,5';
	TEXT   TAXON = 44 CHARACTER = 62 TEXT = '5,4';
	TEXT   TAXON = 45 CHARACTER = 62 TEXT = '5,5';
	TEXT   TAXON = 46 CHARACTER = 62 TEXT = '5,5';
	TEXT   TAXON = 48 CHARACTER = 62 TEXT = '5,5';
	TEXT   TAXON = 49 CHARACTER = 62 TEXT = '5,3';
	TEXT   TAXON = 50 CHARACTER = 62 TEXT = '6,5';
	TEXT   TAXON = 51 CHARACTER = 62 TEXT = '5,5';
	TEXT   TAXON = 64 CHARACTER = 62 TEXT = '6,6';
	TEXT   TAXON = 65 CHARACTER = 62 TEXT = '5,5';
	TEXT   TAXON = 66 CHARACTER = 62 TEXT = '5,4';
	TEXT   TAXON = 67 CHARACTER = 62 TEXT = '5,3';
	TEXT   TAXON = 68 CHARACTER = 62 TEXT = '5,4';
	TEXT   TAXON = 69 CHARACTER = 62 TEXT = '5,5';
	SU  T = 72 C = 62 N = color I = 4;
	TEXT   TAXON = 73 CHARACTER = 62 TEXT = '3,5';
	SU  T = 73 C = 62 N = color I = 4;
	TEXT   TAXON = 75 CHARACTER = 62 TEXT = '5,4';
	TEXT   TAXON = 77 CHARACTER = 62 TEXT = '3,5';
	SU  T = 77 C = 62 N = color I = 4;
	TEXT   TAXON = 79 CHARACTER = 62 TEXT = '5,3';

	SU  T = 1 C = 63 N = color I = 4;
	SU  T = 2 C = 63 N = color I = 4;
	SU  T = 3 C = 63 N = color I = 4;
	SU  T = 4 C = 63 N = color I = 4;
	SU  T = 12 C = 63 N = color I = 4;
	SU  T = 13 C = 63 N = color I = 4;
	SU  T = 36 C = 63 N = color I = 4;
	SU  T = 48 C = 63 N = color I = 4;
	SU  T = 49 C = 63 N = color I = 4;
	SU  T = 51 C = 63 N = color I = 4;
	SU  T = 55 C = 63 N = color I = 4;
	SU  T = 56 C = 63 N = color I = 4;
	SU  T = 70 C = 63 N = color I = 4;

	SU  T = 1 C = 64 N = color I = 4;
	SU  T = 2 C = 64 N = color I = 4;
	SU  T = 3 C = 64 N = color I = 4;
	SU  T = 4 C = 64 N = color I = 4;
	SU  T = 5 C = 64 N = color I = 4;
	SU  T = 7 C = 64 N = color I = 4;
	SU  T = 10 C = 64 N = color I = 4;
	SU  T = 11 C = 64 N = color I = 4;
	SU  T = 12 C = 64 N = color I = 4;
	SU  T = 13 C = 64 N = color I = 4;
	SU  T = 21 C = 64 N = color I = 4;
	SU  T = 24 C = 64 N = color I = 4;
	SU  T = 25 C = 64 N = color I = 4;
	SU  T = 30 C = 64 N = color I = 4;
	SU  T = 36 C = 64 N = color I = 4;
	SU  T = 44 C = 64 N = color I = 4;
	SU  T = 45 C = 64 N = color I = 4;
	SU  T = 46 C = 64 N = color I = 4;
	SU  T = 48 C = 64 N = color I = 4;
	SU  T = 49 C = 64 N = color I = 4;
	SU  T = 55 C = 64 N = color I = 4;
	SU  T = 56 C = 64 N = color I = 4;
	SU  T = 64 C = 64 N = color I = 4;
	SU  T = 70 C = 64 N = color I = 4;
	SU  T = 72 C = 64 N = color I = 4;
	SU  T = 73 C = 64 N = color I = 4;
	SU  T = 74 C = 64 N = color I = 4;
	SU  T = 76 C = 64 N = color I = 4;
	SU  T = 77 C = 64 N = color I = 4;

	SU  T = 1 C = 65 N = color I = 4;
	SU  T = 2 C = 65 N = color I = 4;
	SU  T = 3 C = 65 N = color I = 4;
	SU  T = 4 C = 65 N = color I = 4;
	SU  T = 5 C = 65 N = color I = 4;
	SU  T = 6 C = 65 N = color I = 4;
	SU  T = 11 C = 65 N = color I = 4;
	SU  T = 12 C = 65 N = color I = 4;
	SU  T = 30 C = 65 N = color I = 4;
	SU  T = 36 C = 65 N = color I = 4;
	SU  T = 44 C = 65 N = color I = 4;
	SU  T = 45 C = 65 N = color I = 4;
	SU  T = 46 C = 65 N = color I = 4;
	TEXT   TAXON = 47 CHARACTER = 65 TEXT = 3;
	SU  T = 48 C = 65 N = color I = 4;
	SU  T = 49 C = 65 N = color I = 4;
	TEXT   TAXON = 54 CHARACTER = 65 TEXT = 3;
	SU  T = 55 C = 65 N = color I = 4;
	SU  T = 56 C = 65 N = color I = 4;
	SU  T = 62 C = 65 N = color I = 4;
	SU  T = 63 C = 65 N = color I = 4;
	SU  T = 64 C = 65 N = color I = 4;
	SU  T = 70 C = 65 N = color I = 4;
	SU  T = 72 C = 65 N = color I = 4;
	SU  T = 73 C = 65 N = color I = 4;
	SU  T = 74 C = 65 N = color I = 4;
	SU  T = 76 C = 65 N = color I = 4;
	SU  T = 77 C = 65 N = color I = 4;

	SU  T = 1 C = 66 N = color I = 4;
	SU  T = 2 C = 66 N = color I = 4;
	SU  T = 3 C = 66 N = color I = 4;
	SU  T = 4 C = 66 N = color I = 4;
	SU  T = 5 C = 66 N = color I = 4;
	SU  T = 6 C = 66 N = color I = 4;
	SU  T = 36 C = 66 N = color I = 4;
	SU  T = 44 C = 66 N = color I = 4;
	SU  T = 45 C = 66 N = color I = 4;
	SU  T = 46 C = 66 N = color I = 4;
	SU  T = 48 C = 66 N = color I = 4;
	SU  T = 49 C = 66 N = color I = 4;
	SU  T = 55 C = 66 N = color I = 4;
	SU  T = 56 C = 66 N = color I = 4;
	SU  T = 62 C = 66 N = color I = 4;
	SU  T = 63 C = 66 N = color I = 4;
	SU  T = 64 C = 66 N = color I = 4;
	SU  T = 70 C = 66 N = color I = 4;
	SU  T = 72 C = 66 N = color I = 4;
	SU  T = 73 C = 66 N = color I = 4;
	SU  T = 74 C = 66 N = color I = 4;
	SU  T = 76 C = 66 N = color I = 4;
	SU  T = 77 C = 66 N = color I = 4;

	SU  T = 2 C = 67 N = color I = 4;
	SU  T = 4 C = 67 N = color I = 4;
	SU  T = 14 C = 67 N = color I = 4;
	SU  T = 21 C = 67 N = color I = 4;
	SU  T = 23 C = 67 N = color I = 4;
	SU  T = 24 C = 67 N = color I = 4;
	SU  T = 26 C = 67 N = color I = 4;
	SU  T = 28 C = 67 N = color I = 4;
	SU  T = 30 C = 67 N = color I = 4;
	SU  T = 36 C = 67 N = color I = 4;
	SU  T = 44 C = 67 N = color I = 4;
	SU  T = 46 C = 67 N = color I = 4;
	SU  T = 49 C = 67 N = color I = 4;
	SU  T = 51 C = 67 N = color I = 4;
	SU  T = 55 C = 67 N = color I = 4;
	SU  T = 56 C = 67 N = color I = 4;
	SU  T = 64 C = 67 N = color I = 4;
	SU  T = 70 C = 67 N = color I = 4;

	SU  T = 2 C = 68 N = color I = 4;
	SU  T = 4 C = 68 N = color I = 4;
	SU  T = 15 C = 68 N = color I = 4;
	SU  T = 21 C = 68 N = color I = 4;
	SU  T = 22 C = 68 N = color I = 4;
	SU  T = 26 C = 68 N = color I = 4;
	SU  T = 28 C = 68 N = color I = 4;
	SU  T = 30 C = 68 N = color I = 4;
	SU  T = 36 C = 68 N = color I = 4;
	SU  T = 44 C = 68 N = color I = 4;
	SU  T = 45 C = 68 N = color I = 4;
	SU  T = 46 C = 68 N = color I = 4;
	SU  T = 48 C = 68 N = color I = 4;
	SU  T = 49 C = 68 N = color I = 4;
	SU  T = 51 C = 68 N = color I = 4;
	SU  T = 55 C = 68 N = color I = 4;
	SU  T = 56 C = 68 N = color I = 4;
	SU  T = 64 C = 68 N = color I = 4;
	SU  T = 70 C = 68 N = color I = 4;

	SU  T = 2 C = 69 N = color I = 4;
	SU  T = 4 C = 69 N = color I = 4;
	SU  T = 15 C = 69 N = color I = 4;
	SU  T = 17 C = 69 N = color I = 4;
	SU  T = 21 C = 69 N = color I = 4;
	SU  T = 22 C = 69 N = color I = 4;
	SU  T = 26 C = 69 N = color I = 4;
	SU  T = 28 C = 69 N = color I = 4;
	SU  T = 30 C = 69 N = color I = 4;
	SU  T = 36 C = 69 N = color I = 4;
	SU  T = 44 C = 69 N = color I = 4;
	SU  T = 46 C = 69 N = color I = 4;
	SU  T = 49 C = 69 N = color I = 4;
	SU  T = 51 C = 69 N = color I = 4;
	SU  T = 55 C = 69 N = color I = 4;
	SU  T = 56 C = 69 N = color I = 4;
	SU  T = 62 C = 69 N = color I = 4;
	SU  T = 63 C = 69 N = color I = 4;
	SU  T = 64 C = 69 N = color I = 4;
	SU  T = 70 C = 69 N = color I = 4;

	SU  T = 2 C = 70 N = color I = 4;
	SU  T = 4 C = 70 N = color I = 4;
	SU  T = 14 C = 70 N = color I = 4;
	SU  T = 26 C = 70 N = color I = 4;
	SU  T = 28 C = 70 N = color I = 4;
	SU  T = 30 C = 70 N = color I = 4;
	TEXT   TAXON = 31 CHARACTER = 70 TEXT = nearly_invisible;
	SU  T = 36 C = 70 N = color I = 4;
	SU  T = 44 C = 70 N = color I = 4;
	SU  T = 45 C = 70 N = color I = 4;
	SU  T = 46 C = 70 N = color I = 4;
	SU  T = 48 C = 70 N = color I = 4;
	SU  T = 49 C = 70 N = color I = 4;
	SU  T = 51 C = 70 N = color I = 4;
	SU  T = 55 C = 70 N = color I = 4;
	SU  T = 56 C = 70 N = color I = 4;
	SU  T = 64 C = 70 N = color I = 4;
	SU  T = 70 C = 70 N = color I = 4;

	SU  C = 71 N = color I = 14;

	SU  C = 72 N = color I = 14;

	SU  T = 1 C = 73 N = color I = 4;
	SU  T = 2 C = 73 N = color I = 4;
	SU  T = 3 C = 73 N = color I = 4;
	SU  T = 4 C = 73 N = color I = 4;
	SU  T = 5 C = 73 N = color I = 4;
	SU  T = 7 C = 73 N = color I = 4;
	SU  T = 8 C = 73 N = color I = 4;
	SU  T = 10 C = 73 N = color I = 4;
	SU  T = 11 C = 73 N = color I = 4;
	SU  T = 12 C = 73 N = color I = 4;
	SU  T = 13 C = 73 N = color I = 4;
	SU  T = 14 C = 73 N = color I = 4;
	SU  T = 21 C = 73 N = color I = 4;
	SU  T = 22 C = 73 N = color I = 4;
	SU  T = 24 C = 73 N = color I = 4;
	SU  T = 25 C = 73 N = color I = 4;
	SU  T = 30 C = 73 N = color I = 4;
	SU  T = 36 C = 73 N = color I = 4;
	SU  T = 44 C = 73 N = color I = 4;
	SU  T = 45 C = 73 N = color I = 4;
	SU  T = 46 C = 73 N = color I = 4;
	SU  T = 48 C = 73 N = color I = 4;
	SU  T = 49 C = 73 N = color I = 4;
	SU  T = 51 C = 73 N = color I = 4;
	SU  T = 52 C = 73 N = color I = 4;
	SU  T = 55 C = 73 N = color I = 4;
	SU  T = 56 C = 73 N = color I = 4;
	SU  T = 60 C = 73 N = color I = 4;
	SU  T = 62 C = 73 N = color I = 4;
	SU  T = 64 C = 73 N = color I = 4;
	SU  T = 70 C = 73 N = color I = 4;

	SU  T = 1 C = 75 N = color I = 4;
	SU  T = 2 C = 75 N = color I = 4;
	SU  T = 3 C = 75 N = color I = 4;
	SU  T = 4 C = 75 N = color I = 4;
	SU  T = 5 C = 75 N = color I = 4;
	SU  T = 7 C = 75 N = color I = 4;
	SU  T = 10 C = 75 N = color I = 4;
	SU  T = 12 C = 75 N = color I = 4;
	SU  T = 13 C = 75 N = color I = 4;
	SU  T = 14 C = 75 N = color I = 4;
	SU  T = 21 C = 75 N = color I = 4;
	SU  T = 22 C = 75 N = color I = 4;
	SU  T = 24 C = 75 N = color I = 4;
	SU  T = 25 C = 75 N = color I = 4;
	SU  T = 30 C = 75 N = color I = 4;
	SU  T = 36 C = 75 N = color I = 4;
	TEXT   TAXON = 39 CHARACTER = 75 TEXT = only_a_row_right_below_AME_and_extended_to_lateral_of_ALE;
	SU  T = 45 C = 75 N = color I = 4;
	SU  T = 48 C = 75 N = color I = 4;
	SU  T = 49 C = 75 N = color I = 4;
	SU  T = 51 C = 75 N = color I = 4;
	SU  T = 52 C = 75 N = color I = 4;
	SU  T = 55 C = 75 N = color I = 4;
	SU  T = 56 C = 75 N = color I = 4;
	TEXT   TAXON = 59 CHARACTER = 75 TEXT = only_upper_half_hirsute;
	SU  T = 62 C = 75 N = color I = 4;
	TEXT   TAXON = 64 CHARACTER = 75 TEXT = only_4_strong_downward_transparent_setae_at_margin;
	SU  T = 64 C = 75 N = color I = 4;
	SU  T = 70 C = 75 N = color I = 4;

	SU  T = 1 C = 77 N = color I = 4;
	SU  T = 2 C = 77 N = color I = 4;
	SU  T = 3 C = 77 N = color I = 4;
	SU  T = 4 C = 77 N = color I = 4;
	SU  T = 30 C = 77 N = color I = 4;
	SU  T = 36 C = 77 N = color I = 4;
	SU  T = 45 C = 77 N = color I = 4;
	SU  T = 46 C = 77 N = color I = 4;
	SU  T = 48 C = 77 N = color I = 4;
	SU  T = 49 C = 77 N = color I = 4;
	SU  T = 51 C = 77 N = color I = 4;
	SU  T = 55 C = 77 N = color I = 4;
	SU  T = 56 C = 77 N = color I = 4;
	SU  T = 64 C = 77 N = color I = 4;
	SU  T = 68 C = 77 N = color I = 4;
	SU  T = 70 C = 77 N = color I = 4;

	SU  T = 1 C = 80 N = color I = 4;
	SU  T = 2 C = 80 N = color I = 4;
	SU  T = 3 C = 80 N = color I = 4;
	SU  T = 4 C = 80 N = color I = 4;
	SU  T = 5 C = 80 N = color I = 4;
	SU  T = 7 C = 80 N = color I = 4;
	SU  T = 10 C = 80 N = color I = 4;
	SU  T = 11 C = 80 N = color I = 4;
	SU  T = 12 C = 80 N = color I = 4;
	SU  T = 13 C = 80 N = color I = 4;
	SU  T = 14 C = 80 N = color I = 4;
	SU  T = 21 C = 80 N = color I = 4;
	SU  T = 22 C = 80 N = color I = 4;
	SU  T = 24 C = 80 N = color I = 4;
	SU  T = 25 C = 80 N = color I = 4;
	SU  T = 30 C = 80 N = color I = 4;
	SU  T = 36 C = 80 N = color I = 4;
	SU  T = 45 C = 80 N = color I = 4;
	TEXT   TAXON = 48 CHARACTER = 80 TEXT = 'setae week, not like falcifer ';
	SU  T = 48 C = 80 N = color I = 4;
	SU  T = 49 C = 80 N = color I = 4;
	SU  T = 51 C = 80 N = color I = 4;
	SU  T = 52 C = 80 N = color I = 4;
	TEXT   TAXON = 55 CHARACTER = 80 TEXT = pointing_into_the_groove;
	SU  T = 55 C = 80 N = color I = 4;
	SU  T = 56 C = 80 N = color I = 4;
	TEXT   TAXON = 57 CHARACTER = 80 TEXT = 'setae present, but not O. falcifer-like';
	TEXT   TAXON = 58 CHARACTER = 80 TEXT = '8 setae, may not correspond to falcifer-like setae';
	SU  T = 62 C = 80 N = color I = 4;
	TEXT   TAXON = 63 CHARACTER = 80 TEXT = all_setae_at_this_region_are_bent_downward;
	SU  T = 63 C = 80 N = color I = 4;
	SU  T = 64 C = 80 N = color I = 4;
	SU  T = 70 C = 80 N = color I = 4;

	SU  T = 1 C = 81 N = color I = 4;
	SU  T = 2 C = 81 N = color I = 4;
	SU  T = 3 C = 81 N = color I = 4;
	SU  T = 4 C = 81 N = color I = 4;
	SU  T = 5 C = 81 N = color I = 4;
	SU  T = 7 C = 81 N = color I = 4;
	SU  T = 10 C = 81 N = color I = 4;
	SU  T = 11 C = 81 N = color I = 4;
	SU  T = 12 C = 81 N = color I = 4;
	SU  T = 13 C = 81 N = color I = 4;
	SU  T = 14 C = 81 N = color I = 4;
	SU  T = 21 C = 81 N = color I = 4;
	SU  T = 22 C = 81 N = color I = 4;
	SU  T = 24 C = 81 N = color I = 4;
	SU  T = 25 C = 81 N = color I = 4;
	SU  T = 30 C = 81 N = color I = 4;
	SU  T = 36 C = 81 N = color I = 4;
	SU  T = 45 C = 81 N = color I = 4;
	SU  T = 48 C = 81 N = color I = 4;
	SU  T = 49 C = 81 N = color I = 4;
	SU  T = 51 C = 81 N = color I = 4;
	SU  T = 52 C = 81 N = color I = 4;
	SU  T = 55 C = 81 N = color I = 4;
	SU  T = 56 C = 81 N = color I = 4;
	SU  T = 62 C = 81 N = color I = 4;
	SU  T = 64 C = 81 N = color I = 4;
	SU  T = 68 C = 81 N = color I = 4;
	SU  T = 70 C = 81 N = color I = 4;

	SU  T = 1 C = 83 N = color I = 4;
	SU  T = 2 C = 83 N = color I = 4;
	SU  T = 3 C = 83 N = color I = 4;
	SU  T = 4 C = 83 N = color I = 4;
	SU  T = 11 C = 83 N = color I = 4;
	SU  T = 12 C = 83 N = color I = 4;
	SU  T = 36 C = 83 N = color I = 4;
	SU  T = 49 C = 83 N = color I = 4;
	SU  T = 51 C = 83 N = color I = 4;
	SU  T = 55 C = 83 N = color I = 4;
	SU  T = 56 C = 83 N = color I = 4;
	SU  T = 70 C = 83 N = color I = 4;

	SU  T = 2 C = 84 N = color I = 4;
	SU  T = 4 C = 84 N = color I = 4;
	SU  T = 36 C = 84 N = color I = 4;
	SU  T = 49 C = 84 N = color I = 4;
	SU  T = 51 C = 84 N = color I = 4;
	SU  T = 55 C = 84 N = color I = 4;
	SU  T = 56 C = 84 N = color I = 4;
	TEXT   TAXON = 64 CHARACTER = 84 TEXT = like_an_umbrella_with_extended_base;
	SU  T = 70 C = 84 N = color I = 4;

	SU  T = 2 C = 85 N = color I = 4;
	SU  T = 4 C = 85 N = color I = 4;
	SU  T = 36 C = 85 N = color I = 4;
	SU  T = 49 C = 85 N = color I = 4;
	SU  T = 51 C = 85 N = color I = 4;
	SU  T = 55 C = 85 N = color I = 4;
	SU  T = 56 C = 85 N = color I = 4;
	SU  T = 70 C = 85 N = color I = 4;

	SU  T = 1 C = 88 N = color I = 4;
	SU  T = 2 C = 88 N = color I = 4;
	SU  T = 3 C = 88 N = color I = 4;
	SU  T = 4 C = 88 N = color I = 4;
	SU  T = 5 C = 88 N = color I = 4;
	SU  T = 6 C = 88 N = color I = 4;
	SU  T = 7 C = 88 N = color I = 4;
	SU  T = 8 C = 88 N = color I = 4;
	SU  T = 9 C = 88 N = color I = 4;
	SU  T = 10 C = 88 N = color I = 4;
	SU  T = 11 C = 88 N = color I = 4;
	SU  T = 12 C = 88 N = color I = 4;
	SU  T = 13 C = 88 N = color I = 4;
	SU  T = 14 C = 88 N = color I = 4;
	TEXT   TAXON = 19 CHARACTER = 88 TEXT = in_the_groove;
	SU  T = 30 C = 88 N = color I = 4;
	SU  T = 36 C = 88 N = color I = 4;
	SU  T = 44 C = 88 N = color I = 4;
	SU  T = 45 C = 88 N = color I = 4;
	SU  T = 46 C = 88 N = color I = 4;
	SU  T = 49 C = 88 N = color I = 4;
	SU  T = 55 C = 88 N = color I = 4;
	SU  T = 56 C = 88 N = color I = 4;
	SU  T = 62 C = 88 N = color I = 4;
	SU  T = 64 C = 88 N = color I = 4;
	SU  T = 70 C = 88 N = color I = 4;
	TEXT   TAXON = 73 CHARACTER = 88 TEXT = 0;

	SU  T = 1 C = 89 N = color I = 4;
	SU  T = 2 C = 89 N = color I = 4;
	SU  T = 3 C = 89 N = color I = 4;
	SU  T = 4 C = 89 N = color I = 4;
	SU  T = 5 C = 89 N = color I = 4;
	SU  T = 7 C = 89 N = color I = 4;
	SU  T = 10 C = 89 N = color I = 4;
	SU  T = 11 C = 89 N = color I = 4;
	SU  T = 12 C = 89 N = color I = 4;
	SU  T = 13 C = 89 N = color I = 4;
	SU  T = 14 C = 89 N = color I = 4;
	SU  T = 21 C = 89 N = color I = 4;
	SU  T = 22 C = 89 N = color I = 4;
	SU  T = 24 C = 89 N = color I = 4;
	SU  T = 25 C = 89 N = color I = 4;
	SU  T = 30 C = 89 N = color I = 4;
	SU  T = 36 C = 89 N = color I = 4;
	SU  T = 45 C = 89 N = color I = 4;
	SU  T = 49 C = 89 N = color I = 4;
	TEXT   TAXON = 50 CHARACTER = 89 TEXT = inside_the_groove;
	SU  T = 51 C = 89 N = color I = 4;
	SU  T = 52 C = 89 N = color I = 4;
	SU  T = 55 C = 89 N = color I = 4;
	SU  T = 56 C = 89 N = color I = 4;
	SU  T = 59 C = 89 N = color I = 4;
	SU  T = 60 C = 89 N = color I = 4;
	SU  T = 62 C = 89 N = color I = 4;
	TEXT   TAXON = 63 CHARACTER = 89 TEXT = 'occupied also the inter-AME-PME region';
	SU  T = 63 C = 89 N = color I = 4;
	SU  T = 64 C = 89 N = color I = 4;
	SU  T = 68 C = 89 N = color I = 4;
	SU  T = 70 C = 89 N = color I = 4;

	SU  T = 1 C = 90 N = color I = 4;
	SU  T = 2 C = 90 N = color I = 4;
	SU  T = 3 C = 90 N = color I = 4;
	SU  T = 4 C = 90 N = color I = 4;
	SU  T = 5 C = 90 N = color I = 4;
	SU  T = 7 C = 90 N = color I = 4;
	SU  T = 10 C = 90 N = color I = 4;
	SU  T = 11 C = 90 N = color I = 4;
	SU  T = 12 C = 90 N = color I = 4;
	SU  T = 13 C = 90 N = color I = 4;
	SU  T = 14 C = 90 N = color I = 4;
	SU  T = 24 C = 90 N = color I = 4;
	SU  T = 25 C = 90 N = color I = 4;
	SU  T = 30 C = 90 N = color I = 4;
	SU  T = 36 C = 90 N = color I = 4;
	TEXT   TAXON = 39 CHARACTER = 90 TEXT = not_as_thick_as_in_assuetus;
	SU  T = 45 C = 90 N = color I = 4;
	SU  T = 49 C = 90 N = color I = 4;
	SU  T = 51 C = 90 N = color I = 4;
	SU  T = 55 C = 90 N = color I = 4;
	SU  T = 56 C = 90 N = color I = 4;
	SU  T = 59 C = 90 N = color I = 4;
	TEXT   TAXON = 61 CHARACTER = 90 TEXT = not_single_but_multiple;
	SU  T = 70 C = 90 N = color I = 4;

	SU  C = 94 N = color I = 4;
	SU  T = 1 C = 94 N = color I = 4;
	SU  T = 2 C = 94 N = color I = 4;
	SU  T = 3 C = 94 N = color I = 4;
	SU  T = 4 C = 94 N = color I = 4;
	SU  T = 5 C = 94 N = color I = 4;
	SU  T = 6 C = 94 N = color I = 4;
	SU  T = 7 C = 94 N = color I = 4;
	SU  T = 8 C = 94 N = color I = 4;
	SU  T = 9 C = 94 N = color I = 4;
	SU  T = 10 C = 94 N = color I = 4;
	SU  T = 11 C = 94 N = color I = 4;
	SU  T = 12 C = 94 N = color I = 4;
	SU  T = 13 C = 94 N = color I = 4;
	SU  T = 14 C = 94 N = color I = 4;
	SU  T = 15 C = 94 N = color I = 4;
	SU  T = 16 C = 94 N = color I = 4;
	SU  T = 17 C = 94 N = color I = 4;
	SU  T = 18 C = 94 N = color I = 4;
	SU  T = 19 C = 94 N = color I = 4;
	SU  T = 20 C = 94 N = color I = 4;
	SU  T = 21 C = 94 N = color I = 4;
	SU  T = 22 C = 94 N = color I = 4;
	SU  T = 23 C = 94 N = color I = 4;
	SU  T = 24 C = 94 N = color I = 4;
	SU  T = 25 C = 94 N = color I = 4;
	SU  T = 26 C = 94 N = color I = 4;
	SU  T = 27 C = 94 N = color I = 4;
	SU  T = 28 C = 94 N = color I = 4;
	SU  T = 29 C = 94 N = color I = 4;
	SU  T = 30 C = 94 N = color I = 4;
	SU  T = 31 C = 94 N = color I = 4;
	SU  T = 32 C = 94 N = color I = 4;
	SU  T = 33 C = 94 N = color I = 4;
	SU  T = 34 C = 94 N = color I = 4;
	SU  T = 35 C = 94 N = color I = 4;
	SU  T = 36 C = 94 N = color I = 4;
	SU  T = 37 C = 94 N = color I = 4;
	SU  T = 38 C = 94 N = color I = 4;
	SU  T = 39 C = 94 N = color I = 4;
	SU  T = 40 C = 94 N = color I = 4;
	SU  T = 41 C = 94 N = color I = 4;
	SU  T = 42 C = 94 N = color I = 4;
	SU  T = 43 C = 94 N = color I = 4;
	SU  T = 44 C = 94 N = color I = 4;
	SU  T = 45 C = 94 N = color I = 4;
	SU  T = 46 C = 94 N = color I = 4;
	SU  T = 47 C = 94 N = color I = 4;
	SU  T = 48 C = 94 N = color I = 4;
	SU  T = 49 C = 94 N = color I = 4;
	SU  T = 50 C = 94 N = color I = 4;
	SU  T = 51 C = 94 N = color I = 4;
	SU  T = 52 C = 94 N = color I = 4;
	SU  T = 53 C = 94 N = color I = 4;
	SU  T = 54 C = 94 N = color I = 4;
	SU  T = 55 C = 94 N = color I = 4;
	SU  T = 56 C = 94 N = color I = 4;
	SU  T = 57 C = 94 N = color I = 4;
	SU  T = 58 C = 94 N = color I = 4;
	SU  T = 59 C = 94 N = color I = 4;
	SU  T = 60 C = 94 N = color I = 4;
	SU  T = 61 C = 94 N = color I = 4;
	SU  T = 62 C = 94 N = color I = 4;
	SU  T = 63 C = 94 N = color I = 4;
	SU  T = 64 C = 94 N = color I = 4;
	SU  T = 65 C = 94 N = color I = 4;
	SU  T = 66 C = 94 N = color I = 4;
	SU  T = 67 C = 94 N = color I = 4;
	SU  T = 68 C = 94 N = color I = 4;
	SU  T = 69 C = 94 N = color I = 4;
	SU  T = 70 C = 94 N = color I = 4;
	SU  T = 71 C = 94 N = color I = 4;
	SU  T = 72 C = 94 N = color I = 4;
	SU  T = 73 C = 94 N = color I = 4;
	SU  T = 74 C = 94 N = color I = 4;
	SU  T = 75 C = 94 N = color I = 4;
	SU  T = 76 C = 94 N = color I = 4;
	SU  T = 77 C = 94 N = color I = 4;
	SU  T = 78 C = 94 N = color I = 4;
	SU  T = 79 C = 94 N = color I = 4;

	SU  T = 2 C = 95 N = color I = 4;
	SU  T = 36 C = 95 N = color I = 4;
	SU  T = 49 C = 95 N = color I = 4;
	SU  T = 55 C = 95 N = color I = 4;
	SU  T = 56 C = 95 N = color I = 4;
	SU  T = 60 C = 95 N = color I = 4;
	SU  T = 64 C = 95 N = color I = 4;
	SU  T = 68 C = 95 N = color I = 4;
	SU  T = 70 C = 95 N = color I = 4;

	SU  T = 2 C = 96 N = color I = 4;
	SU  T = 30 C = 96 N = color I = 4;
	SU  T = 36 C = 96 N = color I = 4;
	SU  T = 49 C = 96 N = color I = 4;
	SU  T = 55 C = 96 N = color I = 4;
	SU  T = 56 C = 96 N = color I = 4;
	SU  T = 60 C = 96 N = color I = 4;
	SU  T = 64 C = 96 N = color I = 4;
	SU  T = 68 C = 96 N = color I = 4;
	SU  T = 70 C = 96 N = color I = 4;
	SU  T = 76 C = 96 N = color I = 4;

	SU  T = 2 C = 97 N = color I = 4;
	SU  T = 36 C = 97 N = color I = 4;
	SU  T = 49 C = 97 N = color I = 4;
	SU  T = 55 C = 97 N = color I = 4;
	SU  T = 56 C = 97 N = color I = 4;
	SU  T = 60 C = 97 N = color I = 4;
	SU  T = 64 C = 97 N = color I = 4;
	SU  T = 70 C = 97 N = color I = 4;

	SU  T = 2 C = 98 N = color I = 4;
	SU  T = 36 C = 98 N = color I = 4;
	SU  T = 49 C = 98 N = color I = 4;
	SU  T = 55 C = 98 N = color I = 4;
	SU  T = 56 C = 98 N = color I = 4;
	SU  T = 60 C = 98 N = color I = 4;
	SU  T = 64 C = 98 N = color I = 4;
	SU  T = 70 C = 98 N = color I = 4;

	SU  T = 2 C = 99 N = color I = 4;
	SU  T = 20 C = 99 N = color I = 4;
	SU  T = 23 C = 99 N = color I = 4;
	SU  T = 24 C = 99 N = color I = 4;
	SU  T = 25 C = 99 N = color I = 4;
	SU  T = 26 C = 99 N = color I = 4;
	SU  T = 36 C = 99 N = color I = 4;
	SU  T = 48 C = 99 N = color I = 4;
	SU  T = 49 C = 99 N = color I = 4;
	SU  T = 51 C = 99 N = color I = 4;
	SU  T = 55 C = 99 N = color I = 4;
	SU  T = 56 C = 99 N = color I = 4;
	SU  T = 64 C = 99 N = color I = 4;
	SU  T = 70 C = 99 N = color I = 4;

	SU  T = 2 C = 100 N = color I = 4;
	SU  T = 36 C = 100 N = color I = 4;
	SU  T = 49 C = 100 N = color I = 4;
	SU  T = 55 C = 100 N = color I = 4;
	SU  T = 56 C = 100 N = color I = 4;
	SU  T = 64 C = 100 N = color I = 4;
	SU  T = 70 C = 100 N = color I = 4;

	SU  T = 2 C = 101 N = color I = 4;
	SU  T = 36 C = 101 N = color I = 4;
	SU  T = 49 C = 101 N = color I = 4;
	SU  T = 55 C = 101 N = color I = 4;
	SU  T = 56 C = 101 N = color I = 4;
	SU  T = 64 C = 101 N = color I = 4;
	SU  T = 70 C = 101 N = color I = 4;

	SU  T = 2 C = 102 N = color I = 4;
	SU  T = 36 C = 102 N = color I = 4;
	SU  T = 49 C = 102 N = color I = 4;
	SU  T = 55 C = 102 N = color I = 4;
	SU  T = 56 C = 102 N = color I = 4;
	SU  T = 64 C = 102 N = color I = 4;
	SU  T = 70 C = 102 N = color I = 4;

	SU  T = 2 C = 103 N = color I = 4;
	SU  T = 36 C = 103 N = color I = 4;
	SU  T = 49 C = 103 N = color I = 4;
	SU  T = 55 C = 103 N = color I = 4;
	SU  T = 56 C = 103 N = color I = 4;
	SU  T = 64 C = 103 N = color I = 4;
	SU  T = 70 C = 103 N = color I = 4;

	SU  T = 2 C = 104 N = color I = 4;
	SU  T = 36 C = 104 N = color I = 4;
	SU  T = 49 C = 104 N = color I = 4;
	SU  T = 55 C = 104 N = color I = 4;
	SU  T = 56 C = 104 N = color I = 4;
	SU  T = 64 C = 104 N = color I = 4;
	SU  T = 70 C = 104 N = color I = 4;

	SU  T = 1 C = 105 N = color I = 4;
	SU  T = 2 C = 105 N = color I = 4;
	SU  T = 3 C = 105 N = color I = 4;
	SU  T = 4 C = 105 N = color I = 4;
	SU  T = 5 C = 105 N = color I = 4;
	SU  T = 7 C = 105 N = color I = 4;
	SU  T = 8 C = 105 N = color I = 4;
	SU  T = 10 C = 105 N = color I = 4;
	SU  T = 11 C = 105 N = color I = 4;
	SU  T = 12 C = 105 N = color I = 4;
	SU  T = 13 C = 105 N = color I = 4;
	SU  T = 14 C = 105 N = color I = 4;
	SU  T = 21 C = 105 N = color I = 4;
	SU  T = 22 C = 105 N = color I = 4;
	SU  T = 24 C = 105 N = color I = 4;
	SU  T = 25 C = 105 N = color I = 4;
	SU  T = 30 C = 105 N = color I = 4;
	SU  T = 36 C = 105 N = color I = 4;
	SU  T = 44 C = 105 N = color I = 4;
	SU  T = 45 C = 105 N = color I = 4;
	SU  T = 46 C = 105 N = color I = 4;
	SU  T = 48 C = 105 N = color I = 4;
	SU  T = 49 C = 105 N = color I = 4;
	SU  T = 51 C = 105 N = color I = 4;
	SU  T = 55 C = 105 N = color I = 4;
	SU  T = 56 C = 105 N = color I = 4;
	SU  T = 62 C = 105 N = color I = 4;
	SU  T = 64 C = 105 N = color I = 4;
	SU  T = 68 C = 105 N = color I = 4;
	SU  T = 70 C = 105 N = color I = 4;

	SU  T = 2 C = 106 N = color I = 4;
	SU  T = 20 C = 106 N = color I = 4;
	SU  T = 23 C = 106 N = color I = 4;
	SU  T = 24 C = 106 N = color I = 4;
	SU  T = 25 C = 106 N = color I = 4;
	SU  T = 26 C = 106 N = color I = 4;
	SU  T = 36 C = 106 N = color I = 4;
	SU  T = 48 C = 106 N = color I = 4;
	SU  T = 49 C = 106 N = color I = 4;
	SU  T = 51 C = 106 N = color I = 4;
	SU  T = 55 C = 106 N = color I = 4;
	SU  T = 56 C = 106 N = color I = 4;
	SU  T = 64 C = 106 N = color I = 4;
	SU  T = 70 C = 106 N = color I = 4;

	SU  T = 2 C = 107 N = color I = 4;
	SU  T = 20 C = 107 N = color I = 4;
	SU  T = 23 C = 107 N = color I = 4;
	SU  T = 24 C = 107 N = color I = 4;
	SU  T = 25 C = 107 N = color I = 4;
	SU  T = 26 C = 107 N = color I = 4;
	SU  T = 36 C = 107 N = color I = 4;
	SU  T = 45 C = 107 N = color I = 4;
	SU  T = 48 C = 107 N = color I = 4;
	SU  T = 49 C = 107 N = color I = 4;
	SU  T = 51 C = 107 N = color I = 4;
	SU  T = 55 C = 107 N = color I = 4;
	SU  T = 56 C = 107 N = color I = 4;
	SU  T = 64 C = 107 N = color I = 4;
	SU  T = 70 C = 107 N = color I = 4;

	SU  T = 1 C = 108 N = color I = 4;
	SU  T = 2 C = 108 N = color I = 4;
	SU  T = 3 C = 108 N = color I = 4;
	SU  T = 4 C = 108 N = color I = 4;
	SU  T = 5 C = 108 N = color I = 4;
	SU  T = 7 C = 108 N = color I = 4;
	SU  T = 8 C = 108 N = color I = 4;
	TEXT   TAXON = 10 CHARACTER = 108 TEXT = 'Greifswald male sample 2,2; 3,2; female sample 3,3; 3,3';
	SU  T = 10 C = 108 N = color I = 4;
	SU  T = 11 C = 108 N = color I = 4;
	SU  T = 12 C = 108 N = color I = 4;
	SU  T = 13 C = 108 N = color I = 4;
	SU  T = 14 C = 108 N = color I = 4;
	TEXT   TAXON = 18 CHARACTER = 108 TEXT = SMF_specimen_24213;
	SU  T = 22 C = 108 N = color I = 4;
	SU  T = 30 C = 108 N = color I = 4;
	SU  T = 36 C = 108 N = color I = 4;
	SU  T = 44 C = 108 N = color I = 4;
	SU  T = 45 C = 108 N = color I = 4;
	SU  T = 46 C = 108 N = color I = 4;
	SU  T = 48 C = 108 N = color I = 4;
	SU  T = 49 C = 108 N = color I = 4;
	SU  T = 51 C = 108 N = color I = 4;
	TEXT   TAXON = 53 CHARACTER = 108 TEXT = 'specimen1:right 2,2; left 3,2 specimen2: right 3,2; left 2,3';
	TEXT   TAXON = 54 CHARACTER = 108 TEXT = 'both specimens both legs 2,2';
	SU  T = 55 C = 108 N = color I = 4;
	SU  T = 56 C = 108 N = color I = 4;
	TEXT   TAXON = 60 CHARACTER = 108 TEXT = variable;
	SU  T = 62 C = 108 N = color I = 4;
	SU  T = 64 C = 108 N = color I = 4;
	SU  T = 70 C = 108 N = color I = 4;

	SU  C = 109 N = color I = 4;
	SU  T = 1 C = 109 N = color I = 4;
	SU  T = 2 C = 109 N = color I = 4;
	SU  T = 3 C = 109 N = color I = 4;
	SU  T = 4 C = 109 N = color I = 4;
	SU  T = 5 C = 109 N = color I = 4;
	SU  T = 6 C = 109 N = color I = 4;
	SU  T = 7 C = 109 N = color I = 4;
	SU  T = 8 C = 109 N = color I = 4;
	SU  T = 9 C = 109 N = color I = 4;
	SU  T = 10 C = 109 N = color I = 4;
	SU  T = 11 C = 109 N = color I = 4;
	SU  T = 12 C = 109 N = color I = 4;
	SU  T = 13 C = 109 N = color I = 4;
	SU  T = 14 C = 109 N = color I = 4;
	SU  T = 15 C = 109 N = color I = 4;
	SU  T = 16 C = 109 N = color I = 4;
	SU  T = 17 C = 109 N = color I = 4;
	SU  T = 18 C = 109 N = color I = 4;
	SU  T = 19 C = 109 N = color I = 4;
	SU  T = 20 C = 109 N = color I = 4;
	SU  T = 21 C = 109 N = color I = 4;
	SU  T = 22 C = 109 N = color I = 4;
	SU  T = 23 C = 109 N = color I = 4;
	SU  T = 24 C = 109 N = color I = 4;
	SU  T = 25 C = 109 N = color I = 4;
	SU  T = 26 C = 109 N = color I = 4;
	SU  T = 27 C = 109 N = color I = 4;
	SU  T = 28 C = 109 N = color I = 4;
	SU  T = 29 C = 109 N = color I = 4;
	SU  T = 30 C = 109 N = color I = 4;
	SU  T = 31 C = 109 N = color I = 4;
	SU  T = 32 C = 109 N = color I = 4;
	SU  T = 33 C = 109 N = color I = 4;
	SU  T = 34 C = 109 N = color I = 4;
	SU  T = 35 C = 109 N = color I = 4;
	SU  T = 36 C = 109 N = color I = 4;
	SU  T = 37 C = 109 N = color I = 4;
	SU  T = 38 C = 109 N = color I = 4;
	SU  T = 39 C = 109 N = color I = 4;
	SU  T = 40 C = 109 N = color I = 4;
	SU  T = 41 C = 109 N = color I = 4;
	SU  T = 42 C = 109 N = color I = 4;
	SU  T = 43 C = 109 N = color I = 4;
	SU  T = 44 C = 109 N = color I = 4;
	SU  T = 45 C = 109 N = color I = 4;
	SU  T = 46 C = 109 N = color I = 4;
	SU  T = 47 C = 109 N = color I = 4;
	SU  T = 48 C = 109 N = color I = 4;
	SU  T = 49 C = 109 N = color I = 4;
	SU  T = 50 C = 109 N = color I = 4;
	SU  T = 51 C = 109 N = color I = 4;
	SU  T = 52 C = 109 N = color I = 4;
	SU  T = 53 C = 109 N = color I = 4;
	SU  T = 54 C = 109 N = color I = 4;
	SU  T = 55 C = 109 N = color I = 4;
	SU  T = 56 C = 109 N = color I = 4;
	SU  T = 57 C = 109 N = color I = 4;
	SU  T = 58 C = 109 N = color I = 4;
	SU  T = 59 C = 109 N = color I = 4;
	SU  T = 60 C = 109 N = color I = 4;
	SU  T = 61 C = 109 N = color I = 4;
	SU  T = 62 C = 109 N = color I = 4;
	SU  T = 63 C = 109 N = color I = 4;
	SU  T = 64 C = 109 N = color I = 4;
	SU  T = 65 C = 109 N = color I = 4;
	SU  T = 66 C = 109 N = color I = 4;
	SU  T = 67 C = 109 N = color I = 4;
	SU  T = 68 C = 109 N = color I = 4;
	SU  T = 69 C = 109 N = color I = 4;
	SU  T = 70 C = 109 N = color I = 4;
	SU  T = 71 C = 109 N = color I = 4;
	SU  T = 72 C = 109 N = color I = 4;
	SU  T = 73 C = 109 N = color I = 4;
	SU  T = 74 C = 109 N = color I = 4;
	SU  T = 75 C = 109 N = color I = 4;
	SU  T = 76 C = 109 N = color I = 4;
	SU  T = 77 C = 109 N = color I = 4;
	SU  T = 78 C = 109 N = color I = 4;
	SU  T = 79 C = 109 N = color I = 4;

	SU  C = 110 N = color I = 4;
	SU  T = 1 C = 110 N = color I = 4;
	SU  T = 2 C = 110 N = color I = 4;
	SU  T = 3 C = 110 N = color I = 4;
	SU  T = 4 C = 110 N = color I = 4;
	TEXT   TAXON = 5 CHARACTER = 110 TEXT = 'E. atra observed, absent. E. psychrophila: present according to Miller & Hormiga 2004';
	SU  T = 5 C = 110 N = color I = 4;
	SU  T = 6 C = 110 N = color I = 4;
	SU  T = 7 C = 110 N = color I = 4;
	SU  T = 8 C = 110 N = color I = 4;
	SU  T = 9 C = 110 N = color I = 4;
	SU  T = 10 C = 110 N = color I = 4;
	SU  T = 11 C = 110 N = color I = 4;
	SU  T = 12 C = 110 N = color I = 4;
	SU  T = 13 C = 110 N = color I = 4;
	SU  T = 14 C = 110 N = color I = 4;
	SU  T = 15 C = 110 N = color I = 4;
	SU  T = 16 C = 110 N = color I = 4;
	SU  T = 17 C = 110 N = color I = 4;
	SU  T = 18 C = 110 N = color I = 4;
	SU  T = 19 C = 110 N = color I = 4;
	SU  T = 20 C = 110 N = color I = 4;
	SU  T = 21 C = 110 N = color I = 4;
	SU  T = 22 C = 110 N = color I = 4;
	SU  T = 23 C = 110 N = color I = 4;
	SU  T = 24 C = 110 N = color I = 4;
	SU  T = 25 C = 110 N = color I = 4;
	SU  T = 26 C = 110 N = color I = 4;
	SU  T = 27 C = 110 N = color I = 4;
	SU  T = 28 C = 110 N = color I = 4;
	SU  T = 29 C = 110 N = color I = 4;
	SU  T = 30 C = 110 N = color I = 4;
	SU  T = 31 C = 110 N = color I = 4;
	SU  T = 32 C = 110 N = color I = 4;
	SU  T = 33 C = 110 N = color I = 4;
	SU  T = 34 C = 110 N = color I = 4;
	SU  T = 35 C = 110 N = color I = 4;
	SU  T = 36 C = 110 N = color I = 4;
	SU  T = 37 C = 110 N = color I = 4;
	SU  T = 38 C = 110 N = color I = 4;
	SU  T = 39 C = 110 N = color I = 4;
	SU  T = 40 C = 110 N = color I = 4;
	SU  T = 41 C = 110 N = color I = 4;
	SU  T = 42 C = 110 N = color I = 4;
	SU  T = 43 C = 110 N = color I = 4;
	SU  T = 44 C = 110 N = color I = 4;
	SU  T = 45 C = 110 N = color I = 4;
	SU  T = 46 C = 110 N = color I = 4;
	SU  T = 47 C = 110 N = color I = 4;
	SU  T = 48 C = 110 N = color I = 4;
	SU  T = 49 C = 110 N = color I = 4;
	SU  T = 50 C = 110 N = color I = 4;
	SU  T = 51 C = 110 N = color I = 4;
	SU  T = 52 C = 110 N = color I = 4;
	SU  T = 53 C = 110 N = color I = 4;
	SU  T = 54 C = 110 N = color I = 4;
	SU  T = 55 C = 110 N = color I = 4;
	SU  T = 56 C = 110 N = color I = 4;
	SU  T = 57 C = 110 N = color I = 4;
	SU  T = 58 C = 110 N = color I = 4;
	SU  T = 59 C = 110 N = color I = 4;
	SU  T = 60 C = 110 N = color I = 4;
	SU  T = 61 C = 110 N = color I = 4;
	SU  T = 62 C = 110 N = color I = 4;
	SU  T = 63 C = 110 N = color I = 4;
	SU  T = 64 C = 110 N = color I = 4;
	SU  T = 65 C = 110 N = color I = 4;
	SU  T = 66 C = 110 N = color I = 4;
	SU  T = 67 C = 110 N = color I = 4;
	SU  T = 68 C = 110 N = color I = 4;
	SU  T = 69 C = 110 N = color I = 4;
	SU  T = 70 C = 110 N = color I = 4;
	SU  T = 71 C = 110 N = color I = 4;
	SU  T = 72 C = 110 N = color I = 4;
	SU  T = 73 C = 110 N = color I = 4;
	SU  T = 74 C = 110 N = color I = 4;
	SU  T = 75 C = 110 N = color I = 4;
	SU  T = 76 C = 110 N = color I = 4;
	SU  T = 77 C = 110 N = color I = 4;
	SU  T = 78 C = 110 N = color I = 4;
	SU  T = 79 C = 110 N = color I = 4;

	SU  C = 111 N = color I = 4;
	SU  T = 1 C = 111 N = color I = 4;
	SU  T = 2 C = 111 N = color I = 4;
	SU  T = 3 C = 111 N = color I = 4;
	SU  T = 4 C = 111 N = color I = 4;
	SU  T = 5 C = 111 N = color I = 4;
	SU  T = 6 C = 111 N = color I = 4;
	SU  T = 7 C = 111 N = color I = 4;
	SU  T = 8 C = 111 N = color I = 4;
	SU  T = 9 C = 111 N = color I = 4;
	SU  T = 10 C = 111 N = color I = 4;
	SU  T = 11 C = 111 N = color I = 4;
	SU  T = 12 C = 111 N = color I = 4;
	TEXT   TAXON = 13 CHARACTER = 111 TEXT = 'MH2004:0; I:1';
	SU  T = 13 C = 111 N = color I = 4;
	SU  T = 14 C = 111 N = color I = 4;
	SU  T = 15 C = 111 N = color I = 4;
	SU  T = 16 C = 111 N = color I = 4;
	SU  T = 17 C = 111 N = color I = 4;
	SU  T = 18 C = 111 N = color I = 4;
	SU  T = 19 C = 111 N = color I = 4;
	SU  T = 20 C = 111 N = color I = 4;
	SU  T = 21 C = 111 N = color I = 4;
	SU  T = 22 C = 111 N = color I = 4;
	SU  T = 23 C = 111 N = color I = 4;
	SU  T = 24 C = 111 N = color I = 4;
	SU  T = 25 C = 111 N = color I = 4;
	SU  T = 26 C = 111 N = color I = 4;
	SU  T = 27 C = 111 N = color I = 4;
	SU  T = 28 C = 111 N = color I = 4;
	SU  T = 29 C = 111 N = color I = 4;
	SU  T = 30 C = 111 N = color I = 4;
	SU  T = 31 C = 111 N = color I = 4;
	SU  T = 32 C = 111 N = color I = 4;
	SU  T = 33 C = 111 N = color I = 4;
	SU  T = 34 C = 111 N = color I = 4;
	SU  T = 35 C = 111 N = color I = 4;
	SU  T = 36 C = 111 N = color I = 4;
	SU  T = 37 C = 111 N = color I = 4;
	SU  T = 38 C = 111 N = color I = 4;
	SU  T = 39 C = 111 N = color I = 4;
	SU  T = 40 C = 111 N = color I = 4;
	SU  T = 41 C = 111 N = color I = 4;
	SU  T = 42 C = 111 N = color I = 4;
	SU  T = 43 C = 111 N = color I = 4;
	SU  T = 44 C = 111 N = color I = 4;
	SU  T = 45 C = 111 N = color I = 4;
	SU  T = 46 C = 111 N = color I = 4;
	SU  T = 47 C = 111 N = color I = 4;
	SU  T = 48 C = 111 N = color I = 4;
	SU  T = 49 C = 111 N = color I = 4;
	SU  T = 50 C = 111 N = color I = 4;
	SU  T = 51 C = 111 N = color I = 4;
	SU  T = 52 C = 111 N = color I = 4;
	SU  T = 53 C = 111 N = color I = 4;
	SU  T = 54 C = 111 N = color I = 4;
	SU  T = 55 C = 111 N = color I = 4;
	SU  T = 56 C = 111 N = color I = 4;
	SU  T = 57 C = 111 N = color I = 4;
	SU  T = 58 C = 111 N = color I = 4;
	SU  T = 59 C = 111 N = color I = 4;
	SU  T = 60 C = 111 N = color I = 4;
	SU  T = 61 C = 111 N = color I = 4;
	SU  T = 62 C = 111 N = color I = 4;
	SU  T = 63 C = 111 N = color I = 4;
	SU  T = 64 C = 111 N = color I = 4;
	SU  T = 65 C = 111 N = color I = 4;
	SU  T = 66 C = 111 N = color I = 4;
	SU  T = 67 C = 111 N = color I = 4;
	SU  T = 68 C = 111 N = color I = 4;
	SU  T = 69 C = 111 N = color I = 4;
	SU  T = 70 C = 111 N = color I = 4;
	SU  T = 71 C = 111 N = color I = 4;
	SU  T = 72 C = 111 N = color I = 4;
	SU  T = 73 C = 111 N = color I = 4;
	SU  T = 74 C = 111 N = color I = 4;
	SU  T = 75 C = 111 N = color I = 4;
	SU  T = 76 C = 111 N = color I = 4;
	SU  T = 77 C = 111 N = color I = 4;
	SU  T = 78 C = 111 N = color I = 4;
	SU  T = 79 C = 111 N = color I = 4;

	SU  C = 112 N = color I = 4;
	SU  T = 1 C = 112 N = color I = 4;
	SU  T = 2 C = 112 N = color I = 4;
	TEXT   TAXON = 3 CHARACTER = 112 TEXT = need_SEM;
	SU  T = 3 C = 112 N = color I = 4;
	TEXT   TAXON = 4 CHARACTER = 112 TEXT = 'strong grooved, just like Hormiga 2000''s vivum SEM';
	SU  T = 4 C = 112 N = color I = 4;
	SU  T = 5 C = 112 N = color I = 4;
	SU  T = 6 C = 112 N = color I = 4;
	SU  T = 7 C = 112 N = color I = 4;
	SU  T = 8 C = 112 N = color I = 4;
	SU  T = 9 C = 112 N = color I = 4;
	SU  T = 10 C = 112 N = color I = 4;
	SU  T = 11 C = 112 N = color I = 4;
	SU  T = 12 C = 112 N = color I = 4;
	SU  T = 13 C = 112 N = color I = 4;
	SU  T = 14 C = 112 N = color I = 4;
	SU  T = 15 C = 112 N = color I = 4;
	SU  T = 16 C = 112 N = color I = 4;
	SU  T = 17 C = 112 N = color I = 4;
	SU  T = 18 C = 112 N = color I = 4;
	SU  T = 19 C = 112 N = color I = 4;
	SU  T = 20 C = 112 N = color I = 4;
	SU  T = 21 C = 112 N = color I = 4;
	SU  T = 22 C = 112 N = color I = 4;
	SU  T = 23 C = 112 N = color I = 4;
	SU  T = 24 C = 112 N = color I = 4;
	SU  T = 25 C = 112 N = color I = 4;
	SU  T = 26 C = 112 N = color I = 4;
	SU  T = 27 C = 112 N = color I = 4;
	SU  T = 28 C = 112 N = color I = 4;
	SU  T = 29 C = 112 N = color I = 4;
	SU  T = 30 C = 112 N = color I = 4;
	SU  T = 31 C = 112 N = color I = 4;
	SU  T = 32 C = 112 N = color I = 4;
	TEXT   TAXON = 33 CHARACTER = 112 TEXT = 'need re-check';
	SU  T = 33 C = 112 N = color I = 4;
	TEXT   TAXON = 34 CHARACTER = 112 TEXT = 'need re-check';
	SU  T = 34 C = 112 N = color I = 4;
	TEXT   TAXON = 35 CHARACTER = 112 TEXT = very_week;
	SU  T = 35 C = 112 N = color I = 4;
	TEXT   TAXON = 36 CHARACTER = 112 TEXT = 'very week, nearly flat';
	SU  T = 36 C = 112 N = color I = 4;
	SU  T = 37 C = 112 N = color I = 4;
	SU  T = 38 C = 112 N = color I = 4;
	TEXT   TAXON = 39 CHARACTER = 112 TEXT = quite_obviously_squamate;
	SU  T = 39 C = 112 N = color I = 4;
	TEXT   TAXON = 40 CHARACTER = 112 TEXT = 'very obvious, maybe I saw the region near pedicel';
	SU  T = 40 C = 112 N = color I = 4;
	SU  T = 41 C = 112 N = color I = 4;
	SU  T = 42 C = 112 N = color I = 4;
	SU  T = 43 C = 112 N = color I = 4;
	TEXT   TAXON = 44 CHARACTER = 112 TEXT = 'very week, nearly flat';
	SU  T = 44 C = 112 N = color I = 4;
	TEXT   TAXON = 45 CHARACTER = 112 TEXT = squamate_visible_but_not_prominent;
	SU  T = 45 C = 112 N = color I = 4;
	TEXT   TAXON = 46 CHARACTER = 112 TEXT = not_prominent;
	SU  T = 46 C = 112 N = color I = 4;
	SU  T = 47 C = 112 N = color I = 4;
	TEXT   TAXON = 48 CHARACTER = 112 TEXT = quite_obvious_but_pale_and_no_sclerotization;
	SU  T = 48 C = 112 N = color I = 4;
	SU  T = 49 C = 112 N = color I = 4;
	SU  T = 50 C = 112 N = color I = 4;
	TEXT   TAXON = 51 CHARACTER = 112 TEXT = not_quite_strong;
	SU  T = 51 C = 112 N = color I = 4;
	SU  T = 52 C = 112 N = color I = 4;
	SU  T = 53 C = 112 N = color I = 4;
	SU  T = 54 C = 112 N = color I = 4;
	SU  T = 55 C = 112 N = color I = 4;
	SU  T = 56 C = 112 N = color I = 4;
	SU  T = 57 C = 112 N = color I = 4;
	SU  T = 58 C = 112 N = color I = 4;
	SU  T = 59 C = 112 N = color I = 4;
	SU  T = 60 C = 112 N = color I = 4;
	SU  T = 61 C = 112 N = color I = 4;
	SU  T = 62 C = 112 N = color I = 4;
	SU  T = 63 C = 112 N = color I = 4;
	SU  T = 64 C = 112 N = color I = 4;
	SU  T = 65 C = 112 N = color I = 4;
	SU  T = 66 C = 112 N = color I = 4;
	TEXT   TAXON = 67 CHARACTER = 112 TEXT = obvious;
	SU  T = 67 C = 112 N = color I = 4;
	SU  T = 68 C = 112 N = color I = 4;
	SU  T = 69 C = 112 N = color I = 4;
	SU  T = 70 C = 112 N = color I = 4;
	SU  T = 71 C = 112 N = color I = 4;
	SU  T = 72 C = 112 N = color I = 4;
	SU  T = 73 C = 112 N = color I = 4;
	SU  T = 74 C = 112 N = color I = 4;
	SU  T = 75 C = 112 N = color I = 4;
	SU  T = 76 C = 112 N = color I = 4;
	SU  T = 77 C = 112 N = color I = 4;
	SU  T = 78 C = 112 N = color I = 4;
	SU  T = 79 C = 112 N = color I = 4;

	SU  C = 113 N = color I = 4;
	TEXT   TAXON = 1 CHARACTER = 113 TEXT = female_from_Hormiga_1994;
	SU  T = 1 C = 113 N = color I = 4;
	SU  T = 2 C = 113 N = color I = 4;
	TEXT   TAXON = 3 CHARACTER = 113 TEXT = 3;
	SU  T = 3 C = 113 N = color I = 4;
	TEXT   TAXON = 4 CHARACTER = 113 TEXT = 2;
	SU  T = 4 C = 113 N = color I = 4;
	TEXT   TAXON = 5 CHARACTER = 113 TEXT = 2;
	SU  T = 5 C = 113 N = color I = 4;
	TEXT   TAXON = 6 CHARACTER = 113 TEXT = 2;
	SU  T = 6 C = 113 N = color I = 4;
	TEXT   TAXON = 7 CHARACTER = 113 TEXT = 2;
	SU  T = 7 C = 113 N = color I = 4;
	TEXT   TAXON = 8 CHARACTER = 113 TEXT = 2;
	SU  T = 8 C = 113 N = color I = 4;
	TEXT   TAXON = 9 CHARACTER = 113 TEXT = 2;
	SU  T = 9 C = 113 N = color I = 4;
	TEXT   TAXON = 10 CHARACTER = 113 TEXT = 2;
	SU  T = 10 C = 113 N = color I = 4;
	TEXT   TAXON = 11 CHARACTER = 113 TEXT = 2;
	SU  T = 11 C = 113 N = color I = 4;
	TEXT   TAXON = 12 CHARACTER = 113 TEXT = 2;
	SU  T = 12 C = 113 N = color I = 4;
	TEXT   TAXON = 13 CHARACTER = 113 TEXT = 2;
	SU  T = 13 C = 113 N = color I = 4;
	TEXT   TAXON = 14 CHARACTER = 113 TEXT = 2;
	SU  T = 14 C = 113 N = color I = 4;
	TEXT   TAXON = 15 CHARACTER = 113 TEXT = 2;
	SU  T = 15 C = 113 N = color I = 4;
	TEXT   TAXON = 16 CHARACTER = 113 TEXT = 2;
	SU  T = 16 C = 113 N = color I = 4;
	TEXT   TAXON = 17 CHARACTER = 113 TEXT = 2;
	SU  T = 17 C = 113 N = color I = 4;
	TEXT   TAXON = 18 CHARACTER = 113 TEXT = 2;
	SU  T = 18 C = 113 N = color I = 4;
	TEXT   TAXON = 19 CHARACTER = 113 TEXT = 2;
	SU  T = 19 C = 113 N = color I = 4;
	SU  T = 20 C = 113 N = color I = 4;
	SU  T = 21 C = 113 N = color I = 4;
	SU  T = 22 C = 113 N = color I = 4;
	TEXT   TAXON = 23 CHARACTER = 113 TEXT = 2;
	SU  T = 23 C = 113 N = color I = 4;
	TEXT   TAXON = 24 CHARACTER = 113 TEXT = 2;
	SU  T = 24 C = 113 N = color I = 4;
	TEXT   TAXON = 25 CHARACTER = 113 TEXT = 2;
	SU  T = 25 C = 113 N = color I = 4;
	TEXT   TAXON = 26 CHARACTER = 113 TEXT = 2;
	SU  T = 26 C = 113 N = color I = 4;
	TEXT   TAXON = 27 CHARACTER = 113 TEXT = 2;
	SU  T = 27 C = 113 N = color I = 4;
	TEXT   TAXON = 28 CHARACTER = 113 TEXT = 2;
	SU  T = 28 C = 113 N = color I = 4;
	TEXT   TAXON = 29 CHARACTER = 113 TEXT = 2;
	SU  T = 29 C = 113 N = color I = 4;
	TEXT   TAXON = 30 CHARACTER = 113 TEXT = 2;
	SU  T = 30 C = 113 N = color I = 4;
	TEXT   TAXON = 31 CHARACTER = 113 TEXT = 2;
	SU  T = 31 C = 113 N = color I = 4;
	TEXT   TAXON = 32 CHARACTER = 113 TEXT = 2;
	SU  T = 32 C = 113 N = color I = 4;
	SU  T = 33 C = 113 N = color I = 4;
	SU  T = 34 C = 113 N = color I = 4;
	SU  T = 35 C = 113 N = color I = 4;
	TEXT   TAXON = 36 CHARACTER = 113 TEXT = 2;
	SU  T = 36 C = 113 N = color I = 4;
	SU  T = 37 C = 113 N = color I = 4;
	SU  T = 38 C = 113 N = color I = 4;
	SU  T = 39 C = 113 N = color I = 4;
	TEXT   TAXON = 40 CHARACTER = 113 TEXT = 2;
	SU  T = 40 C = 113 N = color I = 4;
	SU  T = 41 C = 113 N = color I = 4;
	SU  T = 42 C = 113 N = color I = 4;
	SU  T = 43 C = 113 N = color I = 4;
	SU  T = 44 C = 113 N = color I = 4;
	TEXT   TAXON = 45 CHARACTER = 113 TEXT = 'there''s a nubbin at the AC position';
	SU  T = 45 C = 113 N = color I = 4;
	SU  T = 46 C = 113 N = color I = 4;
	SU  T = 47 C = 113 N = color I = 4;
	SU  T = 48 C = 113 N = color I = 4;
	SU  T = 49 C = 113 N = color I = 4;
	SU  T = 50 C = 113 N = color I = 4;
	TEXT   TAXON = 51 CHARACTER = 113 TEXT = 2;
	SU  T = 51 C = 113 N = color I = 4;
	SU  T = 52 C = 113 N = color I = 4;
	TEXT   TAXON = 53 CHARACTER = 113 TEXT = 2;
	SU  T = 53 C = 113 N = color I = 4;
	SU  T = 54 C = 113 N = color I = 4;
	SU  T = 55 C = 113 N = color I = 4;
	SU  T = 56 C = 113 N = color I = 4;
	TEXT   TAXON = 57 CHARACTER = 113 TEXT = 2;
	SU  T = 57 C = 113 N = color I = 4;
	TEXT   TAXON = 58 CHARACTER = 113 TEXT = 2;
	SU  T = 58 C = 113 N = color I = 4;
	TEXT   TAXON = 59 CHARACTER = 113 TEXT = 2;
	SU  T = 59 C = 113 N = color I = 4;
	TEXT   TAXON = 60 CHARACTER = 113 TEXT = 2;
	SU  T = 60 C = 113 N = color I = 4;
	SU  T = 61 C = 113 N = color I = 4;
	TEXT   TAXON = 62 CHARACTER = 113 TEXT = 2;
	SU  T = 62 C = 113 N = color I = 4;
	TEXT   TAXON = 63 CHARACTER = 113 TEXT = 2;
	SU  T = 63 C = 113 N = color I = 4;
	SU  T = 64 C = 113 N = color I = 4;
	TEXT   TAXON = 65 CHARACTER = 113 TEXT = 2;
	SU  T = 65 C = 113 N = color I = 4;
	SU  T = 66 C = 113 N = color I = 4;
	SU  T = 67 C = 113 N = color I = 4;
	SU  T = 68 C = 113 N = color I = 4;
	SU  T = 69 C = 113 N = color I = 4;
	TEXT   TAXON = 70 CHARACTER = 113 TEXT = 2;
	SU  T = 70 C = 113 N = color I = 4;
	TEXT   TAXON = 71 CHARACTER = 113 TEXT = 2;
	SU  T = 71 C = 113 N = color I = 4;
	SU  T = 72 C = 113 N = color I = 4;
	TEXT   TAXON = 73 CHARACTER = 113 TEXT = 2;
	SU  T = 73 C = 113 N = color I = 4;
	SU  T = 74 C = 113 N = color I = 4;
	SU  T = 75 C = 113 N = color I = 4;
	TEXT   TAXON = 76 CHARACTER = 113 TEXT = 2;
	SU  T = 76 C = 113 N = color I = 4;
	TEXT   TAXON = 77 CHARACTER = 113 TEXT = 2;
	SU  T = 77 C = 113 N = color I = 4;
	SU  T = 78 C = 113 N = color I = 4;
	SU  T = 79 C = 113 N = color I = 4;

	SU  C = 114 N = color I = 4;
	SU  T = 1 C = 114 N = color I = 4;
	SU  T = 2 C = 114 N = color I = 4;
	SU  T = 3 C = 114 N = color I = 4;
	SU  T = 4 C = 114 N = color I = 4;
	SU  T = 5 C = 114 N = color I = 4;
	SU  T = 6 C = 114 N = color I = 4;
	SU  T = 7 C = 114 N = color I = 4;
	SU  T = 8 C = 114 N = color I = 4;
	SU  T = 9 C = 114 N = color I = 4;
	SU  T = 10 C = 114 N = color I = 4;
	SU  T = 11 C = 114 N = color I = 4;
	SU  T = 12 C = 114 N = color I = 4;
	SU  T = 13 C = 114 N = color I = 4;
	SU  T = 14 C = 114 N = color I = 4;
	SU  T = 15 C = 114 N = color I = 4;
	SU  T = 16 C = 114 N = color I = 4;
	SU  T = 17 C = 114 N = color I = 4;
	SU  T = 18 C = 114 N = color I = 4;
	SU  T = 19 C = 114 N = color I = 4;
	SU  T = 20 C = 114 N = color I = 4;
	SU  T = 21 C = 114 N = color I = 4;
	SU  T = 22 C = 114 N = color I = 4;
	SU  T = 23 C = 114 N = color I = 4;
	SU  T = 24 C = 114 N = color I = 4;
	SU  T = 25 C = 114 N = color I = 4;
	SU  T = 26 C = 114 N = color I = 4;
	SU  T = 27 C = 114 N = color I = 4;
	SU  T = 28 C = 114 N = color I = 4;
	SU  T = 29 C = 114 N = color I = 4;
	SU  T = 30 C = 114 N = color I = 4;
	SU  T = 31 C = 114 N = color I = 4;
	SU  T = 32 C = 114 N = color I = 4;
	SU  T = 33 C = 114 N = color I = 4;
	SU  T = 34 C = 114 N = color I = 4;
	SU  T = 35 C = 114 N = color I = 4;
	SU  T = 36 C = 114 N = color I = 4;
	SU  T = 37 C = 114 N = color I = 4;
	SU  T = 38 C = 114 N = color I = 4;
	SU  T = 39 C = 114 N = color I = 4;
	SU  T = 40 C = 114 N = color I = 4;
	SU  T = 41 C = 114 N = color I = 4;
	SU  T = 42 C = 114 N = color I = 4;
	SU  T = 43 C = 114 N = color I = 4;
	SU  T = 44 C = 114 N = color I = 4;
	SU  T = 45 C = 114 N = color I = 4;
	SU  T = 46 C = 114 N = color I = 4;
	SU  T = 47 C = 114 N = color I = 4;
	SU  T = 48 C = 114 N = color I = 4;
	SU  T = 49 C = 114 N = color I = 4;
	SU  T = 50 C = 114 N = color I = 4;
	SU  T = 51 C = 114 N = color I = 4;
	SU  T = 52 C = 114 N = color I = 4;
	SU  T = 53 C = 114 N = color I = 4;
	SU  T = 54 C = 114 N = color I = 4;
	SU  T = 55 C = 114 N = color I = 4;
	SU  T = 56 C = 114 N = color I = 4;
	SU  T = 57 C = 114 N = color I = 4;
	SU  T = 58 C = 114 N = color I = 4;
	SU  T = 59 C = 114 N = color I = 4;
	SU  T = 60 C = 114 N = color I = 4;
	SU  T = 61 C = 114 N = color I = 4;
	SU  T = 62 C = 114 N = color I = 4;
	SU  T = 63 C = 114 N = color I = 4;
	SU  T = 64 C = 114 N = color I = 4;
	SU  T = 65 C = 114 N = color I = 4;
	SU  T = 66 C = 114 N = color I = 4;
	SU  T = 67 C = 114 N = color I = 4;
	SU  T = 68 C = 114 N = color I = 4;
	SU  T = 69 C = 114 N = color I = 4;
	SU  T = 70 C = 114 N = color I = 4;
	SU  T = 71 C = 114 N = color I = 4;
	SU  T = 72 C = 114 N = color I = 4;
	SU  T = 73 C = 114 N = color I = 4;
	SU  T = 74 C = 114 N = color I = 4;
	SU  T = 75 C = 114 N = color I = 4;
	SU  T = 76 C = 114 N = color I = 4;
	SU  T = 77 C = 114 N = color I = 4;
	SU  T = 78 C = 114 N = color I = 4;
	SU  T = 79 C = 114 N = color I = 4;

	SU  C = 115 N = color I = 4;
	TEXT   TAXON = 1 CHARACTER = 115 TEXT = female_from_Hormiga_1994;
	SU  T = 1 C = 115 N = color I = 4;
	SU  T = 2 C = 115 N = color I = 4;
	SU  T = 3 C = 115 N = color I = 4;
	SU  T = 4 C = 115 N = color I = 4;
	SU  T = 5 C = 115 N = color I = 4;
	SU  T = 6 C = 115 N = color I = 4;
	SU  T = 7 C = 115 N = color I = 4;
	SU  T = 8 C = 115 N = color I = 4;
	SU  T = 9 C = 115 N = color I = 4;
	SU  T = 10 C = 115 N = color I = 4;
	SU  T = 11 C = 115 N = color I = 4;
	SU  T = 12 C = 115 N = color I = 4;
	SU  T = 13 C = 115 N = color I = 4;
	SU  T = 14 C = 115 N = color I = 4;
	SU  T = 15 C = 115 N = color I = 4;
	SU  T = 16 C = 115 N = color I = 4;
	SU  T = 17 C = 115 N = color I = 4;
	SU  T = 18 C = 115 N = color I = 4;
	SU  T = 19 C = 115 N = color I = 4;
	SU  T = 20 C = 115 N = color I = 4;
	SU  T = 21 C = 115 N = color I = 4;
	SU  T = 22 C = 115 N = color I = 4;
	SU  T = 23 C = 115 N = color I = 4;
	SU  T = 24 C = 115 N = color I = 4;
	SU  T = 25 C = 115 N = color I = 4;
	SU  T = 26 C = 115 N = color I = 4;
	SU  T = 27 C = 115 N = color I = 4;
	SU  T = 28 C = 115 N = color I = 4;
	SU  T = 29 C = 115 N = color I = 4;
	SU  T = 30 C = 115 N = color I = 4;
	SU  T = 31 C = 115 N = color I = 4;
	SU  T = 32 C = 115 N = color I = 4;
	SU  T = 33 C = 115 N = color I = 4;
	SU  T = 34 C = 115 N = color I = 4;
	TEXT   TAXON = 35 CHARACTER = 115 TEXT = 'dorsally situated, thus should be mAP';
	SU  T = 35 C = 115 N = color I = 4;
	SU  T = 36 C = 115 N = color I = 4;
	SU  T = 37 C = 115 N = color I = 4;
	SU  T = 38 C = 115 N = color I = 4;
	SU  T = 39 C = 115 N = color I = 4;
	SU  T = 40 C = 115 N = color I = 4;
	SU  T = 41 C = 115 N = color I = 4;
	SU  T = 42 C = 115 N = color I = 4;
	SU  T = 43 C = 115 N = color I = 4;
	SU  T = 44 C = 115 N = color I = 4;
	SU  T = 45 C = 115 N = color I = 4;
	SU  T = 46 C = 115 N = color I = 4;
	SU  T = 47 C = 115 N = color I = 4;
	SU  T = 48 C = 115 N = color I = 4;
	SU  T = 49 C = 115 N = color I = 4;
	SU  T = 50 C = 115 N = color I = 4;
	SU  T = 51 C = 115 N = color I = 4;
	SU  T = 52 C = 115 N = color I = 4;
	SU  T = 53 C = 115 N = color I = 4;
	SU  T = 54 C = 115 N = color I = 4;
	SU  T = 55 C = 115 N = color I = 4;
	SU  T = 56 C = 115 N = color I = 4;
	SU  T = 57 C = 115 N = color I = 4;
	SU  T = 58 C = 115 N = color I = 4;
	SU  T = 59 C = 115 N = color I = 4;
	SU  T = 60 C = 115 N = color I = 4;
	SU  T = 61 C = 115 N = color I = 4;
	SU  T = 62 C = 115 N = color I = 4;
	SU  T = 63 C = 115 N = color I = 4;
	SU  T = 64 C = 115 N = color I = 4;
	SU  T = 65 C = 115 N = color I = 4;
	SU  T = 66 C = 115 N = color I = 4;
	SU  T = 67 C = 115 N = color I = 4;
	SU  T = 68 C = 115 N = color I = 4;
	SU  T = 69 C = 115 N = color I = 4;
	SU  T = 70 C = 115 N = color I = 4;
	SU  T = 71 C = 115 N = color I = 4;
	SU  T = 72 C = 115 N = color I = 4;
	SU  T = 73 C = 115 N = color I = 4;
	TEXT   TAXON = 74 CHARACTER = 115 TEXT = 'this only spigot on the PMS is dorsally situated, thus is the mAP, not the AC.';
	SU  T = 74 C = 115 N = color I = 4;
	SU  T = 75 C = 115 N = color I = 4;
	SU  T = 76 C = 115 N = color I = 4;
	SU  T = 77 C = 115 N = color I = 4;
	SU  T = 78 C = 115 N = color I = 4;
	SU  T = 79 C = 115 N = color I = 4;

	SU  C = 116 N = color I = 4;
	SU  T = 1 C = 116 N = color I = 4;
	SU  T = 2 C = 116 N = color I = 4;
	SU  T = 3 C = 116 N = color I = 4;
	SU  T = 4 C = 116 N = color I = 4;
	SU  T = 5 C = 116 N = color I = 4;
	SU  T = 6 C = 116 N = color I = 4;
	SU  T = 7 C = 116 N = color I = 4;
	SU  T = 8 C = 116 N = color I = 4;
	SU  T = 9 C = 116 N = color I = 4;
	SU  T = 10 C = 116 N = color I = 4;
	SU  T = 11 C = 116 N = color I = 4;
	SU  T = 12 C = 116 N = color I = 4;
	SU  T = 13 C = 116 N = color I = 4;
	SU  T = 14 C = 116 N = color I = 4;
	SU  T = 15 C = 116 N = color I = 4;
	SU  T = 16 C = 116 N = color I = 4;
	SU  T = 17 C = 116 N = color I = 4;
	SU  T = 18 C = 116 N = color I = 4;
	SU  T = 19 C = 116 N = color I = 4;
	SU  T = 20 C = 116 N = color I = 4;
	SU  T = 21 C = 116 N = color I = 4;
	SU  T = 22 C = 116 N = color I = 4;
	SU  T = 23 C = 116 N = color I = 4;
	SU  T = 24 C = 116 N = color I = 4;
	SU  T = 25 C = 116 N = color I = 4;
	SU  T = 26 C = 116 N = color I = 4;
	SU  T = 27 C = 116 N = color I = 4;
	SU  T = 28 C = 116 N = color I = 4;
	SU  T = 29 C = 116 N = color I = 4;
	SU  T = 30 C = 116 N = color I = 4;
	SU  T = 31 C = 116 N = color I = 4;
	SU  T = 32 C = 116 N = color I = 4;
	SU  T = 33 C = 116 N = color I = 4;
	SU  T = 34 C = 116 N = color I = 4;
	SU  T = 35 C = 116 N = color I = 4;
	SU  T = 36 C = 116 N = color I = 4;
	SU  T = 37 C = 116 N = color I = 4;
	SU  T = 38 C = 116 N = color I = 4;
	SU  T = 39 C = 116 N = color I = 4;
	SU  T = 40 C = 116 N = color I = 4;
	SU  T = 41 C = 116 N = color I = 4;
	SU  T = 42 C = 116 N = color I = 4;
	SU  T = 43 C = 116 N = color I = 4;
	SU  T = 44 C = 116 N = color I = 4;
	SU  T = 45 C = 116 N = color I = 4;
	SU  T = 46 C = 116 N = color I = 4;
	SU  T = 47 C = 116 N = color I = 4;
	SU  T = 48 C = 116 N = color I = 4;
	SU  T = 49 C = 116 N = color I = 4;
	SU  T = 50 C = 116 N = color I = 4;
	SU  T = 51 C = 116 N = color I = 4;
	SU  T = 52 C = 116 N = color I = 4;
	SU  T = 53 C = 116 N = color I = 4;
	SU  T = 54 C = 116 N = color I = 4;
	SU  T = 55 C = 116 N = color I = 4;
	SU  T = 56 C = 116 N = color I = 4;
	SU  T = 57 C = 116 N = color I = 4;
	SU  T = 58 C = 116 N = color I = 4;
	SU  T = 59 C = 116 N = color I = 4;
	SU  T = 60 C = 116 N = color I = 4;
	SU  T = 61 C = 116 N = color I = 4;
	SU  T = 62 C = 116 N = color I = 4;
	SU  T = 63 C = 116 N = color I = 4;
	SU  T = 64 C = 116 N = color I = 4;
	SU  T = 65 C = 116 N = color I = 4;
	SU  T = 66 C = 116 N = color I = 4;
	SU  T = 67 C = 116 N = color I = 4;
	SU  T = 68 C = 116 N = color I = 4;
	SU  T = 69 C = 116 N = color I = 4;
	SU  T = 70 C = 116 N = color I = 4;
	SU  T = 71 C = 116 N = color I = 4;
	SU  T = 72 C = 116 N = color I = 4;
	SU  T = 73 C = 116 N = color I = 4;
	SU  T = 74 C = 116 N = color I = 4;
	SU  T = 75 C = 116 N = color I = 4;
	SU  T = 76 C = 116 N = color I = 4;
	SU  T = 77 C = 116 N = color I = 4;
	SU  T = 78 C = 116 N = color I = 4;
	SU  T = 79 C = 116 N = color I = 4;

	SU  C = 117 N = color I = 4;
	TEXT   TAXON = 1 CHARACTER = 117 TEXT = female_from_Hormiga_1994;
	SU  T = 1 C = 117 N = color I = 4;
	SU  T = 2 C = 117 N = color I = 4;
	TEXT   TAXON = 3 CHARACTER = 117 TEXT = 'female 1, male 0, male has no FL, either.';
	SU  T = 3 C = 117 N = color I = 4;
	SU  T = 4 C = 117 N = color I = 4;
	SU  T = 5 C = 117 N = color I = 4;
	SU  T = 6 C = 117 N = color I = 4;
	SU  T = 7 C = 117 N = color I = 4;
	SU  T = 8 C = 117 N = color I = 4;
	SU  T = 9 C = 117 N = color I = 4;
	SU  T = 10 C = 117 N = color I = 4;
	SU  T = 11 C = 117 N = color I = 4;
	SU  T = 12 C = 117 N = color I = 4;
	SU  T = 13 C = 117 N = color I = 4;
	SU  T = 14 C = 117 N = color I = 4;
	SU  T = 15 C = 117 N = color I = 4;
	SU  T = 16 C = 117 N = color I = 4;
	SU  T = 17 C = 117 N = color I = 4;
	SU  T = 18 C = 117 N = color I = 4;
	SU  T = 19 C = 117 N = color I = 4;
	SU  T = 20 C = 117 N = color I = 4;
	SU  T = 21 C = 117 N = color I = 4;
	SU  T = 22 C = 117 N = color I = 4;
	SU  T = 23 C = 117 N = color I = 4;
	SU  T = 24 C = 117 N = color I = 4;
	SU  T = 25 C = 117 N = color I = 4;
	SU  T = 26 C = 117 N = color I = 4;
	SU  T = 27 C = 117 N = color I = 4;
	SU  T = 28 C = 117 N = color I = 4;
	SU  T = 29 C = 117 N = color I = 4;
	SU  T = 30 C = 117 N = color I = 4;
	SU  T = 31 C = 117 N = color I = 4;
	SU  T = 32 C = 117 N = color I = 4;
	SU  T = 33 C = 117 N = color I = 4;
	SU  T = 34 C = 117 N = color I = 4;
	SU  T = 35 C = 117 N = color I = 4;
	SU  T = 36 C = 117 N = color I = 4;
	SU  T = 37 C = 117 N = color I = 4;
	SU  T = 38 C = 117 N = color I = 4;
	SU  T = 39 C = 117 N = color I = 4;
	SU  T = 40 C = 117 N = color I = 4;
	SU  T = 41 C = 117 N = color I = 4;
	SU  T = 42 C = 117 N = color I = 4;
	SU  T = 43 C = 117 N = color I = 4;
	SU  T = 44 C = 117 N = color I = 4;
	SU  T = 45 C = 117 N = color I = 4;
	SU  T = 46 C = 117 N = color I = 4;
	SU  T = 47 C = 117 N = color I = 4;
	SU  T = 48 C = 117 N = color I = 4;
	SU  T = 49 C = 117 N = color I = 4;
	SU  T = 50 C = 117 N = color I = 4;
	SU  T = 51 C = 117 N = color I = 4;
	SU  T = 52 C = 117 N = color I = 4;
	SU  T = 53 C = 117 N = color I = 4;
	SU  T = 54 C = 117 N = color I = 4;
	SU  T = 55 C = 117 N = color I = 4;
	SU  T = 56 C = 117 N = color I = 4;
	SU  T = 57 C = 117 N = color I = 4;
	SU  T = 58 C = 117 N = color I = 4;
	SU  T = 59 C = 117 N = color I = 4;
	SU  T = 60 C = 117 N = color I = 4;
	SU  T = 61 C = 117 N = color I = 4;
	SU  T = 62 C = 117 N = color I = 4;
	SU  T = 63 C = 117 N = color I = 4;
	SU  T = 64 C = 117 N = color I = 4;
	SU  T = 65 C = 117 N = color I = 4;
	SU  T = 66 C = 117 N = color I = 4;
	SU  T = 67 C = 117 N = color I = 4;
	SU  T = 68 C = 117 N = color I = 4;
	SU  T = 69 C = 117 N = color I = 4;
	SU  T = 70 C = 117 N = color I = 4;
	SU  T = 71 C = 117 N = color I = 4;
	SU  T = 72 C = 117 N = color I = 4;
	SU  T = 73 C = 117 N = color I = 4;
	SU  T = 74 C = 117 N = color I = 4;
	SU  T = 75 C = 117 N = color I = 4;
	SU  T = 76 C = 117 N = color I = 4;
	SU  T = 77 C = 117 N = color I = 4;
	SU  T = 78 C = 117 N = color I = 4;
	SU  T = 79 C = 117 N = color I = 4;

	SU  C = 118 N = color I = 4;
	SU  T = 1 C = 118 N = color I = 4;
	SU  T = 2 C = 118 N = color I = 4;
	SU  T = 3 C = 118 N = color I = 4;
	SU  T = 4 C = 118 N = color I = 4;
	SU  T = 5 C = 118 N = color I = 4;
	SU  T = 6 C = 118 N = color I = 4;
	SU  T = 7 C = 118 N = color I = 4;
	SU  T = 8 C = 118 N = color I = 4;
	SU  T = 9 C = 118 N = color I = 4;
	SU  T = 10 C = 118 N = color I = 4;
	SU  T = 11 C = 118 N = color I = 4;
	SU  T = 12 C = 118 N = color I = 4;
	SU  T = 13 C = 118 N = color I = 4;
	SU  T = 14 C = 118 N = color I = 4;
	SU  T = 15 C = 118 N = color I = 4;
	SU  T = 16 C = 118 N = color I = 4;
	SU  T = 17 C = 118 N = color I = 4;
	SU  T = 18 C = 118 N = color I = 4;
	SU  T = 19 C = 118 N = color I = 4;
	SU  T = 20 C = 118 N = color I = 4;
	SU  T = 21 C = 118 N = color I = 4;
	SU  T = 22 C = 118 N = color I = 4;
	SU  T = 23 C = 118 N = color I = 4;
	SU  T = 24 C = 118 N = color I = 4;
	SU  T = 25 C = 118 N = color I = 4;
	SU  T = 26 C = 118 N = color I = 4;
	SU  T = 27 C = 118 N = color I = 4;
	SU  T = 28 C = 118 N = color I = 4;
	SU  T = 29 C = 118 N = color I = 4;
	SU  T = 30 C = 118 N = color I = 4;
	SU  T = 31 C = 118 N = color I = 4;
	SU  T = 32 C = 118 N = color I = 4;
	SU  T = 33 C = 118 N = color I = 4;
	SU  T = 34 C = 118 N = color I = 4;
	SU  T = 35 C = 118 N = color I = 4;
	SU  T = 36 C = 118 N = color I = 4;
	SU  T = 37 C = 118 N = color I = 4;
	SU  T = 38 C = 118 N = color I = 4;
	SU  T = 39 C = 118 N = color I = 4;
	SU  T = 40 C = 118 N = color I = 4;
	SU  T = 41 C = 118 N = color I = 4;
	SU  T = 42 C = 118 N = color I = 4;
	SU  T = 43 C = 118 N = color I = 4;
	SU  T = 44 C = 118 N = color I = 4;
	SU  T = 45 C = 118 N = color I = 4;
	SU  T = 46 C = 118 N = color I = 4;
	SU  T = 47 C = 118 N = color I = 4;
	SU  T = 48 C = 118 N = color I = 4;
	SU  T = 49 C = 118 N = color I = 4;
	SU  T = 50 C = 118 N = color I = 4;
	SU  T = 51 C = 118 N = color I = 4;
	SU  T = 52 C = 118 N = color I = 4;
	SU  T = 53 C = 118 N = color I = 4;
	SU  T = 54 C = 118 N = color I = 4;
	SU  T = 55 C = 118 N = color I = 4;
	SU  T = 56 C = 118 N = color I = 4;
	SU  T = 57 C = 118 N = color I = 4;
	SU  T = 58 C = 118 N = color I = 4;
	SU  T = 59 C = 118 N = color I = 4;
	SU  T = 60 C = 118 N = color I = 4;
	SU  T = 61 C = 118 N = color I = 4;
	SU  T = 62 C = 118 N = color I = 4;
	SU  T = 63 C = 118 N = color I = 4;
	SU  T = 64 C = 118 N = color I = 4;
	SU  T = 65 C = 118 N = color I = 4;
	SU  T = 66 C = 118 N = color I = 4;
	SU  T = 67 C = 118 N = color I = 4;
	SU  T = 68 C = 118 N = color I = 4;
	SU  T = 69 C = 118 N = color I = 4;
	SU  T = 70 C = 118 N = color I = 4;
	SU  T = 71 C = 118 N = color I = 4;
	SU  T = 72 C = 118 N = color I = 4;
	SU  T = 73 C = 118 N = color I = 4;
	SU  T = 74 C = 118 N = color I = 4;
	SU  T = 75 C = 118 N = color I = 4;
	SU  T = 76 C = 118 N = color I = 4;
	SU  T = 77 C = 118 N = color I = 4;
	SU  T = 78 C = 118 N = color I = 4;
	SU  T = 79 C = 118 N = color I = 4;

	SU  C = 119 N = color I = 4;
	SU  T = 1 C = 119 N = color I = 4;
	SU  T = 2 C = 119 N = color I = 4;
	SU  T = 3 C = 119 N = color I = 4;
	SU  T = 4 C = 119 N = color I = 4;
	SU  T = 5 C = 119 N = color I = 4;
	SU  T = 6 C = 119 N = color I = 4;
	SU  T = 7 C = 119 N = color I = 4;
	SU  T = 8 C = 119 N = color I = 4;
	SU  T = 9 C = 119 N = color I = 4;
	SU  T = 10 C = 119 N = color I = 4;
	SU  T = 11 C = 119 N = color I = 4;
	SU  T = 12 C = 119 N = color I = 4;
	SU  T = 13 C = 119 N = color I = 4;
	SU  T = 14 C = 119 N = color I = 4;
	SU  T = 15 C = 119 N = color I = 4;
	SU  T = 16 C = 119 N = color I = 4;
	SU  T = 17 C = 119 N = color I = 4;
	SU  T = 18 C = 119 N = color I = 4;
	SU  T = 19 C = 119 N = color I = 4;
	SU  T = 20 C = 119 N = color I = 4;
	SU  T = 21 C = 119 N = color I = 4;
	SU  T = 22 C = 119 N = color I = 4;
	SU  T = 23 C = 119 N = color I = 4;
	SU  T = 24 C = 119 N = color I = 4;
	SU  T = 25 C = 119 N = color I = 4;
	SU  T = 26 C = 119 N = color I = 4;
	SU  T = 27 C = 119 N = color I = 4;
	SU  T = 28 C = 119 N = color I = 4;
	SU  T = 29 C = 119 N = color I = 4;
	SU  T = 30 C = 119 N = color I = 4;
	SU  T = 31 C = 119 N = color I = 4;
	SU  T = 32 C = 119 N = color I = 4;
	SU  T = 33 C = 119 N = color I = 4;
	SU  T = 34 C = 119 N = color I = 4;
	SU  T = 35 C = 119 N = color I = 4;
	SU  T = 36 C = 119 N = color I = 4;
	SU  T = 37 C = 119 N = color I = 4;
	SU  T = 38 C = 119 N = color I = 4;
	SU  T = 39 C = 119 N = color I = 4;
	SU  T = 40 C = 119 N = color I = 4;
	SU  T = 41 C = 119 N = color I = 4;
	SU  T = 42 C = 119 N = color I = 4;
	SU  T = 43 C = 119 N = color I = 4;
	SU  T = 44 C = 119 N = color I = 4;
	SU  T = 45 C = 119 N = color I = 4;
	SU  T = 46 C = 119 N = color I = 4;
	SU  T = 47 C = 119 N = color I = 4;
	SU  T = 48 C = 119 N = color I = 4;
	SU  T = 49 C = 119 N = color I = 4;
	SU  T = 50 C = 119 N = color I = 4;
	SU  T = 51 C = 119 N = color I = 4;
	SU  T = 52 C = 119 N = color I = 4;
	SU  T = 53 C = 119 N = color I = 4;
	SU  T = 54 C = 119 N = color I = 4;
	SU  T = 55 C = 119 N = color I = 4;
	SU  T = 56 C = 119 N = color I = 4;
	SU  T = 57 C = 119 N = color I = 4;
	SU  T = 58 C = 119 N = color I = 4;
	SU  T = 59 C = 119 N = color I = 4;
	SU  T = 60 C = 119 N = color I = 4;
	SU  T = 61 C = 119 N = color I = 4;
	SU  T = 62 C = 119 N = color I = 4;
	SU  T = 63 C = 119 N = color I = 4;
	SU  T = 64 C = 119 N = color I = 4;
	SU  T = 65 C = 119 N = color I = 4;
	SU  T = 66 C = 119 N = color I = 4;
	SU  T = 67 C = 119 N = color I = 4;
	SU  T = 68 C = 119 N = color I = 4;
	SU  T = 69 C = 119 N = color I = 4;
	SU  T = 70 C = 119 N = color I = 4;
	SU  T = 71 C = 119 N = color I = 4;
	SU  T = 72 C = 119 N = color I = 4;
	SU  T = 73 C = 119 N = color I = 4;
	SU  T = 74 C = 119 N = color I = 4;
	SU  T = 75 C = 119 N = color I = 4;
	SU  T = 76 C = 119 N = color I = 4;
	SU  T = 77 C = 119 N = color I = 4;
	SU  T = 78 C = 119 N = color I = 4;
	SU  T = 79 C = 119 N = color I = 4;

	SU  C = 120 N = color I = 4;
	SU  T = 1 C = 120 N = color I = 4;
	SU  T = 2 C = 120 N = color I = 4;
	SU  T = 3 C = 120 N = color I = 4;
	SU  T = 4 C = 120 N = color I = 4;
	SU  T = 5 C = 120 N = color I = 4;
	SU  T = 6 C = 120 N = color I = 4;
	SU  T = 7 C = 120 N = color I = 4;
	SU  T = 8 C = 120 N = color I = 4;
	SU  T = 9 C = 120 N = color I = 4;
	SU  T = 10 C = 120 N = color I = 4;
	SU  T = 11 C = 120 N = color I = 4;
	SU  T = 12 C = 120 N = color I = 4;
	SU  T = 13 C = 120 N = color I = 4;
	SU  T = 14 C = 120 N = color I = 4;
	SU  T = 15 C = 120 N = color I = 4;
	SU  T = 16 C = 120 N = color I = 4;
	SU  T = 17 C = 120 N = color I = 4;
	SU  T = 18 C = 120 N = color I = 4;
	SU  T = 19 C = 120 N = color I = 4;
	SU  T = 20 C = 120 N = color I = 4;
	SU  T = 21 C = 120 N = color I = 4;
	SU  T = 22 C = 120 N = color I = 4;
	SU  T = 23 C = 120 N = color I = 4;
	SU  T = 24 C = 120 N = color I = 4;
	SU  T = 25 C = 120 N = color I = 4;
	SU  T = 26 C = 120 N = color I = 4;
	SU  T = 27 C = 120 N = color I = 4;
	SU  T = 28 C = 120 N = color I = 4;
	SU  T = 29 C = 120 N = color I = 4;
	SU  T = 30 C = 120 N = color I = 4;
	SU  T = 31 C = 120 N = color I = 4;
	SU  T = 32 C = 120 N = color I = 4;
	SU  T = 33 C = 120 N = color I = 4;
	SU  T = 34 C = 120 N = color I = 4;
	SU  T = 35 C = 120 N = color I = 4;
	SU  T = 36 C = 120 N = color I = 4;
	SU  T = 37 C = 120 N = color I = 4;
	SU  T = 38 C = 120 N = color I = 4;
	SU  T = 39 C = 120 N = color I = 4;
	SU  T = 40 C = 120 N = color I = 4;
	SU  T = 41 C = 120 N = color I = 4;
	SU  T = 42 C = 120 N = color I = 4;
	SU  T = 43 C = 120 N = color I = 4;
	SU  T = 44 C = 120 N = color I = 4;
	SU  T = 45 C = 120 N = color I = 4;
	SU  T = 46 C = 120 N = color I = 4;
	SU  T = 47 C = 120 N = color I = 4;
	SU  T = 48 C = 120 N = color I = 4;
	SU  T = 49 C = 120 N = color I = 4;
	SU  T = 50 C = 120 N = color I = 4;
	SU  T = 51 C = 120 N = color I = 4;
	SU  T = 52 C = 120 N = color I = 4;
	SU  T = 53 C = 120 N = color I = 4;
	SU  T = 54 C = 120 N = color I = 4;
	SU  T = 55 C = 120 N = color I = 4;
	SU  T = 56 C = 120 N = color I = 4;
	SU  T = 57 C = 120 N = color I = 4;
	SU  T = 58 C = 120 N = color I = 4;
	SU  T = 59 C = 120 N = color I = 4;
	SU  T = 60 C = 120 N = color I = 4;
	SU  T = 61 C = 120 N = color I = 4;
	SU  T = 62 C = 120 N = color I = 4;
	SU  T = 63 C = 120 N = color I = 4;
	SU  T = 64 C = 120 N = color I = 4;
	SU  T = 65 C = 120 N = color I = 4;
	SU  T = 66 C = 120 N = color I = 4;
	SU  T = 67 C = 120 N = color I = 4;
	SU  T = 68 C = 120 N = color I = 4;
	SU  T = 69 C = 120 N = color I = 4;
	SU  T = 70 C = 120 N = color I = 4;
	SU  T = 71 C = 120 N = color I = 4;
	SU  T = 72 C = 120 N = color I = 4;
	SU  T = 73 C = 120 N = color I = 4;
	SU  T = 74 C = 120 N = color I = 4;
	SU  T = 75 C = 120 N = color I = 4;
	SU  T = 76 C = 120 N = color I = 4;
	SU  T = 77 C = 120 N = color I = 4;
	SU  T = 78 C = 120 N = color I = 4;
	SU  T = 79 C = 120 N = color I = 4;

	SU  C = 121 N = color I = 4;
	SU  T = 1 C = 121 N = color I = 4;
	SU  T = 2 C = 121 N = color I = 4;
	SU  T = 3 C = 121 N = color I = 4;
	SU  T = 4 C = 121 N = color I = 4;
	SU  T = 5 C = 121 N = color I = 4;
	SU  T = 6 C = 121 N = color I = 4;
	SU  T = 7 C = 121 N = color I = 4;
	SU  T = 8 C = 121 N = color I = 4;
	SU  T = 9 C = 121 N = color I = 4;
	SU  T = 10 C = 121 N = color I = 4;
	SU  T = 11 C = 121 N = color I = 4;
	SU  T = 12 C = 121 N = color I = 4;
	SU  T = 13 C = 121 N = color I = 4;
	SU  T = 14 C = 121 N = color I = 4;
	SU  T = 15 C = 121 N = color I = 4;
	SU  T = 16 C = 121 N = color I = 4;
	SU  T = 17 C = 121 N = color I = 4;
	SU  T = 18 C = 121 N = color I = 4;
	SU  T = 19 C = 121 N = color I = 4;
	SU  T = 20 C = 121 N = color I = 4;
	SU  T = 21 C = 121 N = color I = 4;
	SU  T = 22 C = 121 N = color I = 4;
	SU  T = 23 C = 121 N = color I = 4;
	SU  T = 24 C = 121 N = color I = 4;
	SU  T = 25 C = 121 N = color I = 4;
	SU  T = 26 C = 121 N = color I = 4;
	SU  T = 27 C = 121 N = color I = 4;
	SU  T = 28 C = 121 N = color I = 4;
	SU  T = 29 C = 121 N = color I = 4;
	SU  T = 30 C = 121 N = color I = 4;
	SU  T = 31 C = 121 N = color I = 4;
	SU  T = 32 C = 121 N = color I = 4;
	SU  T = 33 C = 121 N = color I = 4;
	SU  T = 34 C = 121 N = color I = 4;
	SU  T = 35 C = 121 N = color I = 4;
	SU  T = 36 C = 121 N = color I = 4;
	SU  T = 37 C = 121 N = color I = 4;
	SU  T = 38 C = 121 N = color I = 4;
	SU  T = 39 C = 121 N = color I = 4;
	SU  T = 40 C = 121 N = color I = 4;
	SU  T = 41 C = 121 N = color I = 4;
	SU  T = 42 C = 121 N = color I = 4;
	SU  T = 43 C = 121 N = color I = 4;
	SU  T = 44 C = 121 N = color I = 4;
	SU  T = 45 C = 121 N = color I = 4;
	SU  T = 46 C = 121 N = color I = 4;
	SU  T = 47 C = 121 N = color I = 4;
	SU  T = 48 C = 121 N = color I = 4;
	SU  T = 49 C = 121 N = color I = 4;
	SU  T = 50 C = 121 N = color I = 4;
	SU  T = 51 C = 121 N = color I = 4;
	SU  T = 52 C = 121 N = color I = 4;
	SU  T = 53 C = 121 N = color I = 4;
	SU  T = 54 C = 121 N = color I = 4;
	SU  T = 55 C = 121 N = color I = 4;
	SU  T = 56 C = 121 N = color I = 4;
	SU  T = 57 C = 121 N = color I = 4;
	SU  T = 58 C = 121 N = color I = 4;
	SU  T = 59 C = 121 N = color I = 4;
	SU  T = 60 C = 121 N = color I = 4;
	SU  T = 61 C = 121 N = color I = 4;
	SU  T = 62 C = 121 N = color I = 4;
	SU  T = 63 C = 121 N = color I = 4;
	SU  T = 64 C = 121 N = color I = 4;
	SU  T = 65 C = 121 N = color I = 4;
	SU  T = 66 C = 121 N = color I = 4;
	SU  T = 67 C = 121 N = color I = 4;
	SU  T = 68 C = 121 N = color I = 4;
	SU  T = 69 C = 121 N = color I = 4;
	SU  T = 70 C = 121 N = color I = 4;
	SU  T = 71 C = 121 N = color I = 4;
	SU  T = 72 C = 121 N = color I = 4;
	SU  T = 73 C = 121 N = color I = 4;
	SU  T = 74 C = 121 N = color I = 4;
	SU  T = 75 C = 121 N = color I = 4;
	SU  T = 76 C = 121 N = color I = 4;
	SU  T = 77 C = 121 N = color I = 4;
	SU  T = 78 C = 121 N = color I = 4;
	SU  T = 79 C = 121 N = color I = 4;

	SU  C = 122 N = color I = 4;
	SU  T = 1 C = 122 N = color I = 4;
	SU  T = 2 C = 122 N = color I = 4;
	SU  T = 3 C = 122 N = color I = 4;
	SU  T = 4 C = 122 N = color I = 4;
	SU  T = 5 C = 122 N = color I = 4;
	SU  T = 6 C = 122 N = color I = 4;
	SU  T = 7 C = 122 N = color I = 4;
	SU  T = 8 C = 122 N = color I = 4;
	SU  T = 9 C = 122 N = color I = 4;
	SU  T = 10 C = 122 N = color I = 4;
	SU  T = 11 C = 122 N = color I = 4;
	SU  T = 12 C = 122 N = color I = 4;
	SU  T = 13 C = 122 N = color I = 4;
	SU  T = 14 C = 122 N = color I = 4;
	SU  T = 15 C = 122 N = color I = 4;
	SU  T = 16 C = 122 N = color I = 4;
	SU  T = 17 C = 122 N = color I = 4;
	SU  T = 18 C = 122 N = color I = 4;
	SU  T = 19 C = 122 N = color I = 4;
	SU  T = 20 C = 122 N = color I = 4;
	SU  T = 21 C = 122 N = color I = 4;
	SU  T = 22 C = 122 N = color I = 4;
	SU  T = 23 C = 122 N = color I = 4;
	SU  T = 24 C = 122 N = color I = 4;
	SU  T = 25 C = 122 N = color I = 4;
	SU  T = 26 C = 122 N = color I = 4;
	SU  T = 27 C = 122 N = color I = 4;
	SU  T = 28 C = 122 N = color I = 4;
	SU  T = 29 C = 122 N = color I = 4;
	SU  T = 30 C = 122 N = color I = 4;
	SU  T = 31 C = 122 N = color I = 4;
	SU  T = 32 C = 122 N = color I = 4;
	SU  T = 33 C = 122 N = color I = 4;
	SU  T = 34 C = 122 N = color I = 4;
	SU  T = 35 C = 122 N = color I = 4;
	SU  T = 36 C = 122 N = color I = 4;
	SU  T = 37 C = 122 N = color I = 4;
	SU  T = 38 C = 122 N = color I = 4;
	SU  T = 39 C = 122 N = color I = 4;
	SU  T = 40 C = 122 N = color I = 4;
	SU  T = 41 C = 122 N = color I = 4;
	SU  T = 42 C = 122 N = color I = 4;
	SU  T = 43 C = 122 N = color I = 4;
	SU  T = 44 C = 122 N = color I = 4;
	SU  T = 45 C = 122 N = color I = 4;
	SU  T = 46 C = 122 N = color I = 4;
	SU  T = 47 C = 122 N = color I = 4;
	SU  T = 48 C = 122 N = color I = 4;
	SU  T = 49 C = 122 N = color I = 4;
	SU  T = 50 C = 122 N = color I = 4;
	SU  T = 51 C = 122 N = color I = 4;
	SU  T = 52 C = 122 N = color I = 4;
	SU  T = 53 C = 122 N = color I = 4;
	SU  T = 54 C = 122 N = color I = 4;
	SU  T = 55 C = 122 N = color I = 4;
	SU  T = 56 C = 122 N = color I = 4;
	SU  T = 57 C = 122 N = color I = 4;
	SU  T = 58 C = 122 N = color I = 4;
	SU  T = 59 C = 122 N = color I = 4;
	SU  T = 60 C = 122 N = color I = 4;
	SU  T = 61 C = 122 N = color I = 4;
	SU  T = 62 C = 122 N = color I = 4;
	SU  T = 63 C = 122 N = color I = 4;
	SU  T = 64 C = 122 N = color I = 4;
	SU  T = 65 C = 122 N = color I = 4;
	SU  T = 66 C = 122 N = color I = 4;
	SU  T = 67 C = 122 N = color I = 4;
	SU  T = 68 C = 122 N = color I = 4;
	SU  T = 69 C = 122 N = color I = 4;
	SU  T = 70 C = 122 N = color I = 4;
	SU  T = 71 C = 122 N = color I = 4;
	SU  T = 72 C = 122 N = color I = 4;
	SU  T = 73 C = 122 N = color I = 4;
	SU  T = 74 C = 122 N = color I = 4;
	SU  T = 75 C = 122 N = color I = 4;
	SU  T = 76 C = 122 N = color I = 4;
	SU  T = 77 C = 122 N = color I = 4;
	SU  T = 78 C = 122 N = color I = 4;
	SU  T = 79 C = 122 N = color I = 4;

	SU  C = 123 N = color I = 4;
	SU  T = 1 C = 123 N = color I = 4;
	SU  T = 2 C = 123 N = color I = 4;
	SU  T = 3 C = 123 N = color I = 4;
	SU  T = 4 C = 123 N = color I = 4;
	SU  T = 5 C = 123 N = color I = 4;
	SU  T = 6 C = 123 N = color I = 4;
	SU  T = 7 C = 123 N = color I = 4;
	SU  T = 8 C = 123 N = color I = 4;
	SU  T = 9 C = 123 N = color I = 4;
	SU  T = 10 C = 123 N = color I = 4;
	SU  T = 11 C = 123 N = color I = 4;
	SU  T = 12 C = 123 N = color I = 4;
	SU  T = 13 C = 123 N = color I = 4;
	SU  T = 14 C = 123 N = color I = 4;
	SU  T = 15 C = 123 N = color I = 4;
	SU  T = 16 C = 123 N = color I = 4;
	SU  T = 17 C = 123 N = color I = 4;
	SU  T = 18 C = 123 N = color I = 4;
	SU  T = 19 C = 123 N = color I = 4;
	SU  T = 20 C = 123 N = color I = 4;
	SU  T = 21 C = 123 N = color I = 4;
	SU  T = 22 C = 123 N = color I = 4;
	SU  T = 23 C = 123 N = color I = 4;
	SU  T = 24 C = 123 N = color I = 4;
	SU  T = 25 C = 123 N = color I = 4;
	SU  T = 26 C = 123 N = color I = 4;
	SU  T = 27 C = 123 N = color I = 4;
	SU  T = 28 C = 123 N = color I = 4;
	SU  T = 29 C = 123 N = color I = 4;
	SU  T = 30 C = 123 N = color I = 4;
	SU  T = 31 C = 123 N = color I = 4;
	SU  T = 32 C = 123 N = color I = 4;
	SU  T = 33 C = 123 N = color I = 4;
	SU  T = 34 C = 123 N = color I = 4;
	SU  T = 35 C = 123 N = color I = 4;
	SU  T = 36 C = 123 N = color I = 4;
	SU  T = 37 C = 123 N = color I = 4;
	SU  T = 38 C = 123 N = color I = 4;
	SU  T = 39 C = 123 N = color I = 4;
	SU  T = 40 C = 123 N = color I = 4;
	SU  T = 41 C = 123 N = color I = 4;
	SU  T = 42 C = 123 N = color I = 4;
	SU  T = 43 C = 123 N = color I = 4;
	SU  T = 44 C = 123 N = color I = 4;
	SU  T = 45 C = 123 N = color I = 4;
	SU  T = 46 C = 123 N = color I = 4;
	SU  T = 47 C = 123 N = color I = 4;
	SU  T = 48 C = 123 N = color I = 4;
	SU  T = 49 C = 123 N = color I = 4;
	SU  T = 50 C = 123 N = color I = 4;
	SU  T = 51 C = 123 N = color I = 4;
	SU  T = 52 C = 123 N = color I = 4;
	SU  T = 53 C = 123 N = color I = 4;
	SU  T = 54 C = 123 N = color I = 4;
	SU  T = 55 C = 123 N = color I = 4;
	SU  T = 56 C = 123 N = color I = 4;
	SU  T = 57 C = 123 N = color I = 4;
	SU  T = 58 C = 123 N = color I = 4;
	SU  T = 59 C = 123 N = color I = 4;
	SU  T = 60 C = 123 N = color I = 4;
	SU  T = 61 C = 123 N = color I = 4;
	SU  T = 62 C = 123 N = color I = 4;
	SU  T = 63 C = 123 N = color I = 4;
	SU  T = 64 C = 123 N = color I = 4;
	SU  T = 65 C = 123 N = color I = 4;
	SU  T = 66 C = 123 N = color I = 4;
	SU  T = 67 C = 123 N = color I = 4;
	SU  T = 68 C = 123 N = color I = 4;
	SU  T = 69 C = 123 N = color I = 4;
	SU  T = 70 C = 123 N = color I = 4;
	SU  T = 71 C = 123 N = color I = 4;
	SU  T = 72 C = 123 N = color I = 4;
	SU  T = 73 C = 123 N = color I = 4;
	SU  T = 74 C = 123 N = color I = 4;
	SU  T = 75 C = 123 N = color I = 4;
	SU  T = 76 C = 123 N = color I = 4;
	SU  T = 77 C = 123 N = color I = 4;
	SU  T = 78 C = 123 N = color I = 4;
	SU  T = 79 C = 123 N = color I = 4;

	SU  C = 124 N = color I = 4;
	SU  T = 1 C = 124 N = color I = 4;
	SU  T = 2 C = 124 N = color I = 4;
	SU  T = 3 C = 124 N = color I = 4;
	SU  T = 4 C = 124 N = color I = 4;
	SU  T = 5 C = 124 N = color I = 4;
	SU  T = 6 C = 124 N = color I = 4;
	SU  T = 7 C = 124 N = color I = 4;
	SU  T = 8 C = 124 N = color I = 4;
	SU  T = 9 C = 124 N = color I = 4;
	SU  T = 10 C = 124 N = color I = 4;
	SU  T = 11 C = 124 N = color I = 4;
	SU  T = 12 C = 124 N = color I = 4;
	SU  T = 13 C = 124 N = color I = 4;
	SU  T = 14 C = 124 N = color I = 4;
	SU  T = 15 C = 124 N = color I = 4;
	SU  T = 16 C = 124 N = color I = 4;
	SU  T = 17 C = 124 N = color I = 4;
	SU  T = 18 C = 124 N = color I = 4;
	SU  T = 19 C = 124 N = color I = 4;
	SU  T = 20 C = 124 N = color I = 4;
	SU  T = 21 C = 124 N = color I = 4;
	SU  T = 22 C = 124 N = color I = 4;
	SU  T = 23 C = 124 N = color I = 4;
	SU  T = 24 C = 124 N = color I = 4;
	SU  T = 25 C = 124 N = color I = 4;
	SU  T = 26 C = 124 N = color I = 4;
	SU  T = 27 C = 124 N = color I = 4;
	SU  T = 28 C = 124 N = color I = 4;
	SU  T = 29 C = 124 N = color I = 4;
	SU  T = 30 C = 124 N = color I = 4;
	SU  T = 31 C = 124 N = color I = 4;
	SU  T = 32 C = 124 N = color I = 4;
	SU  T = 33 C = 124 N = color I = 4;
	SU  T = 34 C = 124 N = color I = 4;
	SU  T = 35 C = 124 N = color I = 4;
	SU  T = 36 C = 124 N = color I = 4;
	SU  T = 37 C = 124 N = color I = 4;
	SU  T = 38 C = 124 N = color I = 4;
	SU  T = 39 C = 124 N = color I = 4;
	SU  T = 40 C = 124 N = color I = 4;
	SU  T = 41 C = 124 N = color I = 4;
	SU  T = 42 C = 124 N = color I = 4;
	SU  T = 43 C = 124 N = color I = 4;
	SU  T = 44 C = 124 N = color I = 4;
	SU  T = 45 C = 124 N = color I = 4;
	SU  T = 46 C = 124 N = color I = 4;
	SU  T = 47 C = 124 N = color I = 4;
	SU  T = 48 C = 124 N = color I = 4;
	SU  T = 49 C = 124 N = color I = 4;
	SU  T = 50 C = 124 N = color I = 4;
	SU  T = 51 C = 124 N = color I = 4;
	SU  T = 52 C = 124 N = color I = 4;
	SU  T = 53 C = 124 N = color I = 4;
	SU  T = 54 C = 124 N = color I = 4;
	SU  T = 55 C = 124 N = color I = 4;
	SU  T = 56 C = 124 N = color I = 4;
	SU  T = 57 C = 124 N = color I = 4;
	SU  T = 58 C = 124 N = color I = 4;
	SU  T = 59 C = 124 N = color I = 4;
	SU  T = 60 C = 124 N = color I = 4;
	SU  T = 61 C = 124 N = color I = 4;
	SU  T = 62 C = 124 N = color I = 4;
	SU  T = 63 C = 124 N = color I = 4;
	SU  T = 64 C = 124 N = color I = 4;
	SU  T = 65 C = 124 N = color I = 4;
	SU  T = 66 C = 124 N = color I = 4;
	SU  T = 67 C = 124 N = color I = 4;
	SU  T = 68 C = 124 N = color I = 4;
	SU  T = 69 C = 124 N = color I = 4;
	SU  T = 70 C = 124 N = color I = 4;
	SU  T = 71 C = 124 N = color I = 4;
	SU  T = 72 C = 124 N = color I = 4;
	SU  T = 73 C = 124 N = color I = 4;
	SU  T = 74 C = 124 N = color I = 4;
	SU  T = 75 C = 124 N = color I = 4;
	SU  T = 76 C = 124 N = color I = 4;
	SU  T = 77 C = 124 N = color I = 4;
	SU  T = 78 C = 124 N = color I = 4;
	SU  T = 79 C = 124 N = color I = 4;

	SU  C = 125 N = color I = 4;
	SU  T = 1 C = 125 N = color I = 4;
	SU  T = 2 C = 125 N = color I = 4;
	SU  T = 3 C = 125 N = color I = 4;
	SU  T = 4 C = 125 N = color I = 4;
	SU  T = 5 C = 125 N = color I = 4;
	SU  T = 6 C = 125 N = color I = 4;
	SU  T = 7 C = 125 N = color I = 4;
	SU  T = 8 C = 125 N = color I = 4;
	SU  T = 9 C = 125 N = color I = 4;
	SU  T = 10 C = 125 N = color I = 4;
	SU  T = 11 C = 125 N = color I = 4;
	SU  T = 12 C = 125 N = color I = 4;
	SU  T = 13 C = 125 N = color I = 4;
	SU  T = 14 C = 125 N = color I = 4;
	SU  T = 15 C = 125 N = color I = 4;
	SU  T = 16 C = 125 N = color I = 4;
	SU  T = 17 C = 125 N = color I = 4;
	SU  T = 18 C = 125 N = color I = 4;
	SU  T = 19 C = 125 N = color I = 4;
	SU  T = 20 C = 125 N = color I = 4;
	SU  T = 21 C = 125 N = color I = 4;
	SU  T = 22 C = 125 N = color I = 4;
	SU  T = 23 C = 125 N = color I = 4;
	SU  T = 24 C = 125 N = color I = 4;
	SU  T = 25 C = 125 N = color I = 4;
	SU  T = 26 C = 125 N = color I = 4;
	SU  T = 27 C = 125 N = color I = 4;
	SU  T = 28 C = 125 N = color I = 4;
	SU  T = 29 C = 125 N = color I = 4;
	SU  T = 30 C = 125 N = color I = 4;
	SU  T = 31 C = 125 N = color I = 4;
	SU  T = 32 C = 125 N = color I = 4;
	SU  T = 33 C = 125 N = color I = 4;
	SU  T = 34 C = 125 N = color I = 4;
	SU  T = 35 C = 125 N = color I = 4;
	SU  T = 36 C = 125 N = color I = 4;
	SU  T = 37 C = 125 N = color I = 4;
	SU  T = 38 C = 125 N = color I = 4;
	SU  T = 39 C = 125 N = color I = 4;
	SU  T = 40 C = 125 N = color I = 4;
	SU  T = 41 C = 125 N = color I = 4;
	SU  T = 42 C = 125 N = color I = 4;
	SU  T = 43 C = 125 N = color I = 4;
	SU  T = 44 C = 125 N = color I = 4;
	SU  T = 45 C = 125 N = color I = 4;
	SU  T = 46 C = 125 N = color I = 4;
	SU  T = 47 C = 125 N = color I = 4;
	SU  T = 48 C = 125 N = color I = 4;
	SU  T = 49 C = 125 N = color I = 4;
	SU  T = 50 C = 125 N = color I = 4;
	SU  T = 51 C = 125 N = color I = 4;
	SU  T = 52 C = 125 N = color I = 4;
	SU  T = 53 C = 125 N = color I = 4;
	SU  T = 54 C = 125 N = color I = 4;
	SU  T = 55 C = 125 N = color I = 4;
	SU  T = 56 C = 125 N = color I = 4;
	SU  T = 57 C = 125 N = color I = 4;
	SU  T = 58 C = 125 N = color I = 4;
	SU  T = 59 C = 125 N = color I = 4;
	SU  T = 60 C = 125 N = color I = 4;
	SU  T = 61 C = 125 N = color I = 4;
	SU  T = 62 C = 125 N = color I = 4;
	SU  T = 63 C = 125 N = color I = 4;
	SU  T = 64 C = 125 N = color I = 4;
	SU  T = 65 C = 125 N = color I = 4;
	SU  T = 66 C = 125 N = color I = 4;
	SU  T = 67 C = 125 N = color I = 4;
	SU  T = 68 C = 125 N = color I = 4;
	SU  T = 69 C = 125 N = color I = 4;
	SU  T = 70 C = 125 N = color I = 4;
	SU  T = 71 C = 125 N = color I = 4;
	SU  T = 72 C = 125 N = color I = 4;
	SU  T = 73 C = 125 N = color I = 4;
	SU  T = 74 C = 125 N = color I = 4;
	SU  T = 75 C = 125 N = color I = 4;
	SU  T = 76 C = 125 N = color I = 4;
	SU  T = 77 C = 125 N = color I = 4;
	SU  T = 78 C = 125 N = color I = 4;
	SU  T = 79 C = 125 N = color I = 4;

	SU  C = 126 N = color I = 4;
	SU  T = 1 C = 126 N = color I = 4;
	SU  T = 2 C = 126 N = color I = 4;
	SU  T = 3 C = 126 N = color I = 4;
	SU  T = 4 C = 126 N = color I = 4;
	SU  T = 5 C = 126 N = color I = 4;
	SU  T = 6 C = 126 N = color I = 4;
	SU  T = 7 C = 126 N = color I = 4;
	SU  T = 8 C = 126 N = color I = 4;
	SU  T = 9 C = 126 N = color I = 4;
	SU  T = 10 C = 126 N = color I = 4;
	SU  T = 11 C = 126 N = color I = 4;
	SU  T = 12 C = 126 N = color I = 4;
	SU  T = 13 C = 126 N = color I = 4;
	SU  T = 14 C = 126 N = color I = 4;
	SU  T = 15 C = 126 N = color I = 4;
	SU  T = 16 C = 126 N = color I = 4;
	SU  T = 17 C = 126 N = color I = 4;
	SU  T = 18 C = 126 N = color I = 4;
	SU  T = 19 C = 126 N = color I = 4;
	SU  T = 20 C = 126 N = color I = 4;
	SU  T = 21 C = 126 N = color I = 4;
	SU  T = 22 C = 126 N = color I = 4;
	SU  T = 23 C = 126 N = color I = 4;
	SU  T = 24 C = 126 N = color I = 4;
	SU  T = 25 C = 126 N = color I = 4;
	SU  T = 26 C = 126 N = color I = 4;
	SU  T = 27 C = 126 N = color I = 4;
	SU  T = 28 C = 126 N = color I = 4;
	SU  T = 29 C = 126 N = color I = 4;
	SU  T = 30 C = 126 N = color I = 4;
	SU  T = 31 C = 126 N = color I = 4;
	SU  T = 32 C = 126 N = color I = 4;
	SU  T = 33 C = 126 N = color I = 4;
	SU  T = 34 C = 126 N = color I = 4;
	SU  T = 35 C = 126 N = color I = 4;
	SU  T = 36 C = 126 N = color I = 4;
	SU  T = 37 C = 126 N = color I = 4;
	SU  T = 38 C = 126 N = color I = 4;
	SU  T = 39 C = 126 N = color I = 4;
	SU  T = 40 C = 126 N = color I = 4;
	SU  T = 41 C = 126 N = color I = 4;
	SU  T = 42 C = 126 N = color I = 4;
	SU  T = 43 C = 126 N = color I = 4;
	SU  T = 44 C = 126 N = color I = 4;
	SU  T = 45 C = 126 N = color I = 4;
	SU  T = 46 C = 126 N = color I = 4;
	SU  T = 47 C = 126 N = color I = 4;
	SU  T = 48 C = 126 N = color I = 4;
	SU  T = 49 C = 126 N = color I = 4;
	SU  T = 50 C = 126 N = color I = 4;
	SU  T = 51 C = 126 N = color I = 4;
	SU  T = 52 C = 126 N = color I = 4;
	SU  T = 53 C = 126 N = color I = 4;
	SU  T = 54 C = 126 N = color I = 4;
	SU  T = 55 C = 126 N = color I = 4;
	SU  T = 56 C = 126 N = color I = 4;
	SU  T = 57 C = 126 N = color I = 4;
	SU  T = 58 C = 126 N = color I = 4;
	SU  T = 59 C = 126 N = color I = 4;
	SU  T = 60 C = 126 N = color I = 4;
	SU  T = 61 C = 126 N = color I = 4;
	SU  T = 62 C = 126 N = color I = 4;
	SU  T = 63 C = 126 N = color I = 4;
	SU  T = 64 C = 126 N = color I = 4;
	SU  T = 65 C = 126 N = color I = 4;
	SU  T = 66 C = 126 N = color I = 4;
	SU  T = 67 C = 126 N = color I = 4;
	SU  T = 68 C = 126 N = color I = 4;
	SU  T = 69 C = 126 N = color I = 4;
	SU  T = 70 C = 126 N = color I = 4;
	SU  T = 71 C = 126 N = color I = 4;
	SU  T = 72 C = 126 N = color I = 4;
	SU  T = 73 C = 126 N = color I = 4;
	SU  T = 74 C = 126 N = color I = 4;
	SU  T = 75 C = 126 N = color I = 4;
	SU  T = 76 C = 126 N = color I = 4;
	SU  T = 77 C = 126 N = color I = 4;
	SU  T = 78 C = 126 N = color I = 4;
	SU  T = 79 C = 126 N = color I = 4;

	SU  C = 127 N = color I = 4;
	SU  T = 1 C = 127 N = color I = 4;
	SU  T = 2 C = 127 N = color I = 4;
	SU  T = 3 C = 127 N = color I = 4;
	SU  T = 4 C = 127 N = color I = 4;
	SU  T = 5 C = 127 N = color I = 4;
	SU  T = 6 C = 127 N = color I = 4;
	SU  T = 7 C = 127 N = color I = 4;
	SU  T = 8 C = 127 N = color I = 4;
	SU  T = 9 C = 127 N = color I = 4;
	SU  T = 10 C = 127 N = color I = 4;
	SU  T = 11 C = 127 N = color I = 4;
	SU  T = 12 C = 127 N = color I = 4;
	SU  T = 13 C = 127 N = color I = 4;
	SU  T = 14 C = 127 N = color I = 4;
	SU  T = 15 C = 127 N = color I = 4;
	SU  T = 16 C = 127 N = color I = 4;
	SU  T = 17 C = 127 N = color I = 4;
	SU  T = 18 C = 127 N = color I = 4;
	SU  T = 19 C = 127 N = color I = 4;
	SU  T = 20 C = 127 N = color I = 4;
	SU  T = 21 C = 127 N = color I = 4;
	SU  T = 22 C = 127 N = color I = 4;
	SU  T = 23 C = 127 N = color I = 4;
	SU  T = 24 C = 127 N = color I = 4;
	SU  T = 25 C = 127 N = color I = 4;
	SU  T = 26 C = 127 N = color I = 4;
	SU  T = 27 C = 127 N = color I = 4;
	SU  T = 28 C = 127 N = color I = 4;
	SU  T = 29 C = 127 N = color I = 4;
	SU  T = 30 C = 127 N = color I = 4;
	SU  T = 31 C = 127 N = color I = 4;
	SU  T = 32 C = 127 N = color I = 4;
	SU  T = 33 C = 127 N = color I = 4;
	SU  T = 34 C = 127 N = color I = 4;
	SU  T = 35 C = 127 N = color I = 4;
	SU  T = 36 C = 127 N = color I = 4;
	SU  T = 37 C = 127 N = color I = 4;
	SU  T = 38 C = 127 N = color I = 4;
	SU  T = 39 C = 127 N = color I = 4;
	SU  T = 40 C = 127 N = color I = 4;
	SU  T = 41 C = 127 N = color I = 4;
	SU  T = 42 C = 127 N = color I = 4;
	SU  T = 43 C = 127 N = color I = 4;
	SU  T = 44 C = 127 N = color I = 4;
	SU  T = 45 C = 127 N = color I = 4;
	SU  T = 46 C = 127 N = color I = 4;
	SU  T = 47 C = 127 N = color I = 4;
	SU  T = 48 C = 127 N = color I = 4;
	SU  T = 49 C = 127 N = color I = 4;
	SU  T = 50 C = 127 N = color I = 4;
	SU  T = 51 C = 127 N = color I = 4;
	SU  T = 52 C = 127 N = color I = 4;
	SU  T = 53 C = 127 N = color I = 4;
	SU  T = 54 C = 127 N = color I = 4;
	SU  T = 55 C = 127 N = color I = 4;
	SU  T = 56 C = 127 N = color I = 4;
	SU  T = 57 C = 127 N = color I = 4;
	SU  T = 58 C = 127 N = color I = 4;
	SU  T = 59 C = 127 N = color I = 4;
	SU  T = 60 C = 127 N = color I = 4;
	SU  T = 61 C = 127 N = color I = 4;
	SU  T = 62 C = 127 N = color I = 4;
	SU  T = 63 C = 127 N = color I = 4;
	SU  T = 64 C = 127 N = color I = 4;
	SU  T = 65 C = 127 N = color I = 4;
	SU  T = 66 C = 127 N = color I = 4;
	SU  T = 67 C = 127 N = color I = 4;
	SU  T = 68 C = 127 N = color I = 4;
	SU  T = 69 C = 127 N = color I = 4;
	SU  T = 70 C = 127 N = color I = 4;
	SU  T = 71 C = 127 N = color I = 4;
	SU  T = 72 C = 127 N = color I = 4;
	SU  T = 73 C = 127 N = color I = 4;
	SU  T = 74 C = 127 N = color I = 4;
	SU  T = 75 C = 127 N = color I = 4;
	SU  T = 76 C = 127 N = color I = 4;
	SU  T = 77 C = 127 N = color I = 4;
	SU  T = 78 C = 127 N = color I = 4;
	SU  T = 79 C = 127 N = color I = 4;

	TEXT   TAXON = 60 CHARACTER = 134 TEXT = only_a_little_bit_protruded_from_between_DP;
	TEXT   TAXON = 62 CHARACTER = 134 TEXT = only_a_little_bit_protruded_from_between_DP;

	CHARACTERS = Character_Matrix TAXA = Taxa;

	CHARACTERS = 'Matrix in file "Oedothorax18042016revise.nex"';

	AN C = 1  A = 0 DC = 2016.3.22.13.3.26 DM = 2016.3.22.18.22.8 ID = 01539e354bdc12 I = _ TF = (CM '0, absent; 1, present. These setae are shorter comparing to the neighboring setae at retrolateral side of the cymbium, and are often separated from other setae by a retrolateral groove of cymbium') TF = (R '0, Oedothorax agrestis lp retrolateral.jpg^n^n1, Oedothorax muscicolus 22012015 paratype RMCA 10X40X lp cb ret.tif');

	AN C = 4  A = 0 DC = 2016.3.22.13.17.33 DM = 2016.3.22.18.22.39 ID = 01539e4238a613 I = _ TF = (CM '0, absent; 1, present. It is a synapomorphy of the gibbosus group') TF = (R '0. Oedothorax angelus rp tcb dor.tif^n^n1. Oedothorax apicatus left palp dorsal.jpg');

	AN C = 6  A = 0 DC = 2016.3.22.14.59.13 DM = 2016.3.22.18.23.6 ID = 01539e9f4e4915 I = _ TF = (CM '0, absent; 1, present. When paracymbium possesses setae, it''s often separated to 2 distinct groups, one basal and the other distal ') TF = (R '0. A Taiwan27 31122014 10X20X lp fptcb retro20150123.tif^n^n1. Oedothorax gibbosus lp ret.jpg; Oedothorax legrandi 14012015 Paratype RMCA 10X40X rp fptcb ret.tif');

	AN C = 7  A = 0 DC = 2016.3.22.15.6.42 DM = 2016.3.23.13.2.55 ID = 01539ea6277d16 I = _ TF = (CM '0, distal; 1, middle; 2, proximal. In most of the species having the distal group of paracymbium setae, it is located distally near to the spiral turn, but in gibbosus group the distal group is located in the middle of Paracymbium; in O. apicatus, O. retusus and O. gibbifer, there is no distinct gap between the two groups of paracymbial setae. ') TF = (R '0. Oedothorax muscicolus 22012015 paratype RMCA 10X40X lp cb ret.tif^n^n1. Oedothorax agrestis lp retrolateral.jpg^n^n2. Oedothorax apicatus leftpalp retrolateral.jpg');

	AN C = 8  A = 0 DC = 2016.3.22.15.22.18 DM = 2016.3.23.13.6.0 ID = 01539eb46da218 I = _ TF = (CM '0, absent; 1, present. In most species having spiral-shaped paracymbium, the spiral part is extended forwardly, but in some Nepalese and Indian species the spiral part is lateral to the middle part of paracymbium') TF = (R '0. Oedothorax agrestis lp retrolateral.jpg^n^n1. Oedothorax coronatus rp retrolateral.jpg^n^n');

	AN C = 9  A = 0 DC = 2016.3.22.17.10.39 DM = 2016.3.22.18.26.57 ID = 01539f17a18c19 I = _ TF = (CM '0, absent; 1, present. Among the observed species in this study, the anterior margin of paracymbium connects to Cymbium in a smooth curve; in Taiwan 27 and Nasoona sp. there is a protuberance at the anterior margin of paracymbium below the joint with cymbium.') TF = (R '0. Oedothorax agrestis lp retrolateral.jpg^n^n1. Nasoona sp 28042015 cb ret.tif; A Taiwan27 31122014 10X20X lp fptcb retro20150123.tif');

	AN C = 10  A = 0 DC = 2016.3.22.17.35.51 DM = 2016.3.22.18.27.2 ID = 01539f2eb62120 I = _ TF = (CM '0, absent; 1, present. In Atypena cirrifrons and Callitrichia formosana, a spiny spherical structure is located at the membranous region between paracymbium and cymbium.') ;

	AN C = 11  A = 0 DC = 2016.3.22.19.39.2 DM = 2016.3.22.19.59.14 ID = 01539f9f7b2b83 I = _ TF = (CM '0, retrolaterally spiral; 1, prolaterally spiral; 2. screw like; 3, fused and integrated with R') TF = (R '0, Oedothorax lineatus holotype lp anterior maxilla.jpg^n^n1. Oedothorax gibbosus rp ant.jpg^n^n2.Taiwan82 Hylyphantes sp 03012015 10X40X lp cb ret.tif^n^n3. Lophomma punctatum DK56 04022015 10X40X lp pro cb.tif');

	AN C = 12  A = 0 DC = 2016.3.22.18.27.20 DM = 2016.3.22.18.27.21 ID = 01539f5dd4f022 I = _ TF = (CM '0, absent; 1, present. ') ;

	AN C = 13  A = 0 DC = 2016.3.22.18.27.25 DM = 2016.3.22.18.27.26 ID = 01539f5de87823 I = _ TF = (CM '0, absent; 1, present. ') ;

	AN C = 15  A = 0 DC = 2016.3.22.18.27.42 DM = 2016.3.22.18.27.43 ID = 01539f5e2cc225 I = _ TF = (CM '0, absent; 1, present. ') ;

	AN C = 16  A = 0 DC = 2016.3.22.18.28.2 DM = 2016.3.22.18.28.3 ID = 01539f5e7ae427 I = _ TF = (CM '0, absent; 1, present. ') ;

	AN C = 17  A = 0 DC = 2016.3.22.18.28.8 DM = 2016.3.22.18.28.9 ID = 01539f5e928128 I = _ TF = (CM '0, absent; 1, present. ') ;

	AN C = 18  A = 0 DC = 2016.3.22.18.28.21 DM = 2016.3.22.18.28.22 ID = 01539f5ec43430 I = _ TF = (CM '0, absent; 1, present. ') ;

	AN C = 20  A = 0 DC = 2015.11.25.15.28.36 DM = 2015.11.25.15.29.16 ID = 01513f0bcdd25 I = _ TF = (CM see_Oedothorax_rusticus_paratype_drawing) ;

	AN C = 22  A = 0 DC = 2016.3.22.18.44.51 DM = 2016.3.22.18.44.54 ID = 01539f6ddfde31 I = _ TF = (CM '0, absent; 1, present. ') ;

	AN C = 25  A = 0 DC = 2016.1.10.14.37.31 DM = 2016.1.10.14.39.5 ID = 01522bc18fed11 I = 'MH_2004 figure/Fig. 18F.jpg' TF = (CM '57. Anterior tooth of radix: 0, absent (Neomaso, Fig. 18A); 1, present (Mermessus, Fig. 18F). In their discussion of Erigone Audouin 1826 and related genera, Crosby and Bishop (1928) identified three ??teeth?? arising from the radix (scaphium in their terminology): anterior, median, and posterior. The posterior and median teeth are equivalent to the tailpiece and radical anterior process, respectively. The anterior tooth anterior tooth arises near to and above the origin of the embolus. It is often recognized by its striated or squamate texture.^n^n') ;

	AN C = 27  A = 0 DC = 2016.3.22.18.45.13 DM = 2016.3.22.18.45.14 ID = 01539f6e346e32 I = _ TF = (CM '0, absent; 1, present. ') ;

	AN C = 29  A = 0 DC = 2016.3.22.18.50.50 DM = 2016.3.22.18.50.52 ID = 01539f735c2934 I = _ TF = (CM '0, absent; 1, present. ') ;

	AN C = 30  A = 0 DC = 2016.3.22.18.50.57 DM = 2016.3.22.18.51.2 ID = 01539f7373f735 I = _ TF = (CM '0, absent; 1, present. ') ;

	AN C = 32  A = 0 DC = 2016.3.22.18.51.7 DM = 2016.3.22.18.51.8 ID = 01539f739c9d36 I = _ TF = (CM '0, absent; 1, present. ') ;

	AN C = 33  A = 0 DC = 2016.3.22.18.51.12 DM = 2016.3.22.18.51.13 ID = 01539f73b17137 I = _ TF = (CM '0, absent; 1, present. ') ;

	AN C = 40  A = 0 DC = 2016.3.22.18.51.35 DM = 2016.3.22.18.51.37 ID = 01539f740bac38 I = _ TF = (CM '0, absent; 1, present. ') ;

	AN C = 47  A = 0 DC = 2016.3.22.18.51.47 DM = 2016.3.22.18.51.49 ID = 01539f743ab939 I = _ TF = (CM '0, absent; 1, present. ') ;

	AN C = 54  A = 0 DC = 2016.3.22.18.52.44 DM = 2016.3.22.18.52.45 ID = 01539f75167546 I = _ TF = (CM '0, absent; 1, present. ') ;

	AN C = 55  A = 0 DC = 2016.3.22.18.53.26 DM = 2016.3.22.18.53.28 ID = 01539f75bce947 I = _ TF = (CM '0, absent; 1, present. ') ;

	AN C = 56  A = 0 DC = 2016.3.22.18.53.36 DM = 2016.3.22.18.53.37 ID = 01539f75e26f49 I = _ TF = (CM '0, absent; 1, present. ') ;

	AN C = 57  A = 0 DC = 2016.3.22.19.9.51 DM = 2016.3.22.19.9.53 ID = 01539f84c4bc50 I = _ TF = (CM '0, absent; 1, present. ') ;

	AN C = 61  A = 0 DC = 2016.3.22.19.10.11 DM = 2016.3.22.19.10.12 ID = 01539f85104651 I = _ TF = (CM '0, absent; 1, present. ') ;

	AN C = 63  A = 0 DC = 2016.3.22.19.10.19 DM = 2016.3.22.19.10.20 ID = 01539f852f3552 I = _ TF = (CM '0, absent; 1, present. ') ;

	AN C = 64  A = 0 DC = 2016.3.22.19.10.26 DM = 2016.3.22.19.10.28 ID = 01539f854b0253 I = _ TF = (CM '0, absent; 1, present. ') ;

	AN C = 66  A = 0 DC = 2016.3.22.19.10.38 DM = 2016.3.22.19.10.40 ID = 01539f857cdf55 I = _ TF = (CM '0, absent; 1, present. ') ;

	AN C = 73  A = 0 DC = 2016.3.22.19.13.9 DM = 2016.3.22.19.13.40 ID = 01539f87c96857 I = _ TF = (CM '0, absent; 1, present. Only Oedothorax elongatus has it.') ;

	AN C = 75  A = 0 DC = 2016.3.22.19.29.10 DM = 2016.3.22.19.29.11 ID = 01539f9672f267 I = _ TF = (CM '0, absent; 1, present. ') ;

	AN C = 77  A = 0 DC = 2016.3.22.19.30.34 DM = 2016.3.22.19.30.35 ID = 01539f97bbcb73 I = _ TF = (CM '0, absent; 1, present. ') ;

	AN C = 80  A = 0 DC = 2016.3.22.19.29.15 DM = 2016.3.22.19.29.17 ID = 01539f9687ea68 I = _ TF = (CM '0, absent; 1, present. ') ;

	AN C = 81  A = 0 DC = 2016.3.22.19.29.23 DM = 2016.3.22.19.29.25 ID = 01539f96a65369 I = _ TF = (CM '0, absent; 1, present. ') ;

	AN C = 83  A = 0 DC = 2016.3.22.19.36.16 DM = 2016.3.22.19.36.17 ID = 01539f9cf15280 I = _ TF = (CM '0, absent; 1, present. ') ;

	AN C = 84  A = 0 DC = 2016.3.22.19.35.59 DM = 2016.3.22.19.36.0 ID = 01539f9cb04178 I = _ TF = (CM '0, absent; 1, present. ') ;

	AN C = 85  A = 0 DC = 2016.3.22.19.36.4 DM = 2016.3.22.19.36.5 ID = 01539f9cc22179 I = _ TF = (CM '0, absent; 1, present. ') ;

	AN C = 88  A = 0 DC = 2016.3.22.19.29.2 DM = 2016.3.22.19.29.3 ID = 01539f9652f365 I = _ TF = (CM '0, absent; 1, present. ') ;

	AN C = 89  A = 0 DC = 2016.3.22.19.29.42 DM = 2016.3.22.19.29.44 ID = 01539f96f16670 I = _ TF = (CM '0, absent; 1, present. ') ;

	AN C = 90  A = 0 DC = 2016.3.22.19.29.50 DM = 2016.3.22.19.29.52 ID = 01539f97110671 I = _ TF = (CM '0, absent; 1, present. ') ;

	AN C = 94  A = 0 DC = 2015.10.16.14.3.59 DM = 2016.3.22.19.30.23 ID = 0150708906552 I = _ TF = (CM '0, absent; 1, present. Oedothorax angelus has these setae on post-ocuular region') ;

	AN C = 105  A = 0 DC = 2016.3.22.19.36.50 DM = 2016.3.22.19.36.52 ID = 01539f9d77ec82 I = _ TF = (CM '0, absent; 1, present. ') ;

	AN ST = 5 C = 19  A = 0 DC = 2016.1.10.14.37.22 DM = 2016.1.10.14.37.22 ID = 01522bc16b4d10 I = _ TF = (CM ) ;

	AN ST = 5 C = 21  A = 0 DC = 2016.1.10.14.37.17 DM = 2016.1.10.14.37.17 ID = 01522bc15a389 I = _ TF = (CM ) ;

	AN ST = 5 C = 22  A = 0 DC = 2016.1.10.14.33.32 DM = 2016.1.10.14.34.2 ID = 01522bbdea896 I = _ TF = (CM '57. Anterior tooth of radix: 0, absent (Neomaso, Fig. 18A); 1, present (Mermessus, Fig. 18F). In their discussion of Erigone Audouin 1826 and related genera, Crosby and Bishop (1928) identified three ??teeth??^n^narising from the radix (scaphium in their terminology): anterior, median, and posterior. The posterior and median teeth are equivalent to the tailpiece and radical anterior process, respectively. The anterior tooth anterior tooth arises near to and above the origin of^n^nthe embolus. It is often recognized by its striated or squamate texture.') ;

	AN ST = 3 C = 25  A = 0 DC = 2016.1.11.10.46.38 DM = 2016.1.11.10.46.38 ID = 015230148a0f12 I = _ TF = (CM ) ;

	AN ST = 5 C = 25  A = 0 DC = 2016.1.10.14.34.53 DM = 2016.1.10.14.34.53 ID = 01522bbf282d8 I = _ TF = (CM ) ;

	AN ST = 4 C = 32  A = 0 DC = 2016.1.10.14.34.51 DM = 2016.1.10.14.34.51 ID = 01522bbf1f6c7 I = _ TF = (CM ) ;

	AN ST = 2 C = 110  A = 0 DC = 2015.10.26.10.7.1 DM = 2015.10.26.10.7.32 ID = 0150a36699a13 I = _ TF = (CM 'Presence: observed in Oedothorax retusus and  ') ;

	AN ST = 3 C = 110  A = 0 DC = 2015.10.26.10.9.46 DM = 2015.10.26.10.9.46 ID = 0150a3691de64 I = _ TF = (CM ) ;

END;

BEGIN LABELS;
	TAXAGROUPLABEL study_before_Brno COLOR = (RGB 1 0.03529412 0.41960784) ;
	TAXAGROUPLABEL Himalaya COLOR = (RGB 0.2 1 0.2) ;
	TAXAGROUPLABEL ENACA COLOR = (RGB 1 0.56078431 0.26666667) ;
	TAXAGROUPLABEL Africa_Oedo COLOR = (RGB 0.53333333 0.53333333 1) ;
	TAXAGROUPLABEL Oriental COLOR = (RGB 0.4 1 1) ;
	TAXAGROUPLABEL Africa_genera COLOR = (RGB 1 1 0.16862745) ;
	TAXAGROUPLABEL Indian_Oedothorax COLOR = (RGB 0.35294118 0.8 0.23921569) ;

	CHARGROUPLABEL Miller_and_Hormiga_2004 COLOR = (RGB 0.43529412 0.77254902 1) ;


END;

BEGIN SETS;
	CHARPARTITION * UNTITLED  (CHARACTERS = 'Matrix in file "Oedothorax18042016revise.nex"') =  Miller_and_Hormiga_2004 :  2- 3 5 16 25- 26 30-39\3 41- 46 48- 49 58- 60 67- 72 93 95- 104 106- 107 109- 112 118- 127;

END;

Begin MESQUITE;
		MESQUITESCRIPTVERSION 2;
		TITLE AUTO;
		tell ProjectCoordinator;
		timeSaved 1622445055582;
		getEmployee #mesquite.minimal.ManageTaxa.ManageTaxa;
		tell It;
			setID 0 2872311210340701137;
			tell It;
				setDefaultOrder  99 27 26 29 30 31 13 14 12 25 33 34 35 15 6 3 1 58 0 11 9 5 17 10 7 21 2 8 62 4 51 88 36 38 39 40 41 42 43 44 45 47 48 49 50 52 53 54 55 56 57 18 19 20 16 22 61 96 59 60 97 23 24 64 65 69 70 66 67 87 90 71 72 73 74 75 76 77 78;
				attachments ;
			endTell;
		endTell;
		getEmployee #mesquite.charMatrices.ManageCharacters.ManageCharacters;
		tell It;
			setID 0 8211212976052019056;
			tell It;
				setDefaultOrder  0 1 2 3 4 6 7 9 10 11 12 14 15 138 17 19 21 23 24 25 26 27 28 30 31 32 33 214 35 36 37 38 39 40 41 43 247 211 44 46 47 48 49 50 51 52 53 55 57 196 285 287 236 64 65 67 68 69 70 72 73 289 74 75 77 79 81 82 83 84 167 170 87 130 98 131 105 162 132 99 100 133 112 110 111 165 178 96 101 102 176 134 182 103 185 127 187 188 190 201 202 203 204 205 206 193 195 198 200 207 113 114 231 239 230 163 229 121 122 123 124 125 126 119 118 116 117 168 140 150 129 146 147 148 153;
				attachments ;
			endTell;
			mqVersion 361;
			checksumv 0 3 2833776018 null  getNumChars 135 numChars 135 getNumTaxa 79 numTaxa 79   short true   bits 127   states 127   sumSquaresStatesOnly 44105.0 sumSquares 44105.0 longCompressibleToShort false usingShortMatrix true   NumFiles 1 NumMatrices 2;
			mqVersion;
			setID 1 8588246507094563377;
			tell It;
				setDefaultOrder  3 0 1 2;
				attachments ;
			endTell;
			mqVersion 361;
			checksumv 1 3 1705143862 null  numChars 4   numItems 1   min 0.094400315   max 3.820384586   sumSquares 442.43009290272425   NumFiles 1 NumMatrices 2;
			mqVersion;
		endTell;
		getWindow;
		tell It;
			suppress;
			setResourcesState false false 89;
			setPopoutState 400;
			setExplanationSize 0;
			setAnnotationSize 0;
			setFontIncAnnot 0;
			setFontIncExp 0;
			setSize 1920 961;
			setLocation 1912 -8;
			setFont SanSerif;
			setFontSize 10;
			getToolPalette;
			tell It;
			endTell;
			desuppress;
		endTell;
		getEmployee  #mesquite.minimal.ManageTaxa.ManageTaxa;
		tell It;
			showTaxa #2872311210340701137 #mesquite.lists.TaxonList.TaxonList;
			tell It;
				setTaxa #2872311210340701137;
				getWindow;
				tell It;
					useTargetValue off;
					setTargetValue ;
					newAssistant  #mesquite.lists.TaxonListCurrPartition.TaxonListCurrPartition;
					setExplanationSize 30;
					setAnnotationSize 20;
					setFontIncAnnot 0;
					setFontIncExp 0;
					setSize 1831 889;
					setLocation 1912 -8;
					setFont SanSerif;
					setFontSize 12;
					getToolPalette;
					tell It;
						setTool mesquite.lists.TaxonList.TaxonListWindow.ibeam;
					endTell;
				endTell;
				showWindow;
				getEmployee #mesquite.lists.ColorTaxon.ColorTaxon;
				tell It;
					setColor Red;
					removeColor off;
				endTell;
				getEmployee #mesquite.lists.TaxonListAnnotPanel.TaxonListAnnotPanel;
				tell It;
					togglePanel off;
				endTell;
			endTell;
		endTell;
		getEmployee  #mesquite.charMatrices.BasicDataWindowCoord.BasicDataWindowCoord;
		tell It;
			showDataWindow #8211212976052019056 #mesquite.charMatrices.BasicDataWindowMaker.BasicDataWindowMaker;
			tell It;
				getWindow;
				tell It;
					getTable;
					tell It;
						rowNamesWidth 230;
						columnWidth 52 25;
					endTell;
					setExplanationSize 30;
					setAnnotationSize 20;
					setFontIncAnnot 0;
					setFontIncExp 0;
					setSize 1831 889;
					setLocation 1912 -8;
					setFont SanSerif;
					setFontSize 12;
					getToolPalette;
					tell It;
						setTool mesquite.charMatrices.ColorCells.ColorCells.ColorCells;
					endTell;
					setTool mesquite.charMatrices.ColorCells.ColorCells.ColorCells;
					colorCells  #mesquite.charMatrices.ColorCells.ColorCells;
				tell It;
					setColor White;
					removeColor off;
				endTell;
					colorRowNames  #mesquite.charMatrices.TaxonGroupColor.TaxonGroupColor;
					colorColumnNames  #mesquite.charMatrices.CharGroupColor.CharGroupColor;
					colorText  #mesquite.charMatrices.NoColor.NoColor;
					setBackground White;
					toggleShowNames off;
					toggleShowTaxonNames on;
					toggleTight off;
					toggleThinRows off;
					toggleShowChanges on;
					toggleSeparateLines off;
					toggleShowStates on;
					toggleReduceCellBorders off;
					toggleAutoWCharNames on;
					toggleAutoTaxonNames off;
					toggleShowDefaultCharNames off;
					toggleConstrainCW on;
					toggleBirdsEye off;
					toggleShowPaleGrid off;
					toggleShowPaleCellColors off;
					toggleShowPaleExcluded off;
					togglePaleInapplicable on;
					togglePaleMissing off;
					toggleShowBoldCellText off;
					toggleAllowAutosize on;
					toggleColorsPanel off;
					toggleDiagonal on;
					setDiagonalHeight 203;
					toggleLinkedScrolling on;
					toggleScrollLinkedTables off;
				endTell;
				showWindow;
				getWindow;
				tell It;
					forceAutosize;
				endTell;
				getEmployee #mesquite.charMatrices.AlterData.AlterData;
				tell It;
					toggleBySubmenus off;
				endTell;
				getEmployee #mesquite.charMatrices.ColorByState.ColorByState;
				tell It;
					setStateLimit 9;
					toggleUniformMaximum on;
				endTell;
				getEmployee #mesquite.categ.StateNamesEditor.StateNamesEditor;
				tell It;
					makeWindow;
					tell It;
						getTable;
						tell It;
							rowNamesWidth 498;
						endTell;
						setExplanationSize 30;
						setAnnotationSize 20;
						setFontIncAnnot 0;
						setFontIncExp 0;
						setSize 1831 889;
						setLocation 1912 -8;
						setFont SanSerif;
						setFontSize 12;
						getToolPalette;
						tell It;
							setTool mesquite.categ.StateNamesEditor.StateNamesWindow.arrow;
						endTell;
						rowsAreCharacters on;
						toggleConstrainChar on;
						toggleConstrainCharNum 3;
						togglePanel off;
						toggleSummaryPanel off;
					endTell;
					showWindow;
				endTell;
				getEmployee #mesquite.categ.StateNamesStrip.StateNamesStrip;
				tell It;
					showStrip off;
				endTell;
				getEmployee #mesquite.charMatrices.AnnotPanel.AnnotPanel;
				tell It;
					togglePanel off;
				endTell;
				getEmployee #mesquite.charMatrices.CharReferenceStrip.CharReferenceStrip;
				tell It;
					showStrip off;
				endTell;
				getEmployee #mesquite.charMatrices.QuickKeySelector.QuickKeySelector;
				tell It;
					autotabOff;
				endTell;
				getEmployee #mesquite.charMatrices.SelSummaryStrip.SelSummaryStrip;
				tell It;
					showStrip off;
				endTell;
				getEmployee #mesquite.categ.SmallStateNamesEditor.SmallStateNamesEditor;
				tell It;
					panelOpen true;
				endTell;
			endTell;
			showDataWindow #8588246507094563377 #mesquite.charMatrices.BasicDataWindowMaker.BasicDataWindowMaker;
			tell It;
				getWindow;
				tell It;
					setExplanationSize 30;
					setAnnotationSize 20;
					setFontIncAnnot 0;
					setFontIncExp 0;
					setSize 1831 889;
					setLocation 1912 -8;
					setFont SanSerif;
					setFontSize 10;
					getToolPalette;
					tell It;
						setTool mesquite.charMatrices.BasicDataWindowMaker.BasicDataWindow.arrow;
					endTell;
					setActive;
					setTool mesquite.charMatrices.BasicDataWindowMaker.BasicDataWindow.arrow;
					colorCells  #mesquite.charMatrices.NoColor.NoColor;
					colorRowNames  #mesquite.charMatrices.TaxonGroupColor.TaxonGroupColor;
					colorColumnNames  #mesquite.charMatrices.CharGroupColor.CharGroupColor;
					colorText  #mesquite.charMatrices.NoColor.NoColor;
					setBackground White;
					toggleShowNames on;
					toggleShowTaxonNames on;
					toggleTight off;
					toggleThinRows off;
					toggleShowChanges on;
					toggleSeparateLines off;
					toggleShowStates on;
					toggleReduceCellBorders off;
					toggleAutoWCharNames on;
					toggleAutoTaxonNames off;
					toggleShowDefaultCharNames off;
					toggleConstrainCW on;
					toggleBirdsEye off;
					toggleShowPaleGrid off;
					toggleShowPaleCellColors off;
					toggleShowPaleExcluded off;
					togglePaleInapplicable on;
					togglePaleMissing off;
					toggleShowBoldCellText off;
					toggleAllowAutosize on;
					toggleColorsPanel off;
					toggleLinkedScrolling on;
					toggleScrollLinkedTables off;
				endTell;
				showWindow;
				getWindow;
				tell It;
					forceAutosize;
				endTell;
				getEmployee #mesquite.charMatrices.AlterData.AlterData;
				tell It;
					toggleBySubmenus off;
				endTell;
				getEmployee #mesquite.charMatrices.ColorByState.ColorByState;
				tell It;
					setStateLimit 9;
					toggleUniformMaximum on;
				endTell;
				getEmployee #mesquite.charMatrices.ColorCells.ColorCells;
				tell It;
					setColor Red;
					removeColor off;
				endTell;
				getEmployee #mesquite.charMatrices.AnnotPanel.AnnotPanel;
				tell It;
					togglePanel off;
				endTell;
				getEmployee #mesquite.charMatrices.CharReferenceStrip.CharReferenceStrip;
				tell It;
					showStrip off;
				endTell;
				getEmployee #mesquite.charMatrices.SelSummaryStrip.SelSummaryStrip;
				tell It;
					showStrip off;
				endTell;
				getEmployee #mesquite.cont.ItemsEditorForInfoPanel.ItemsEditorForInfoPanel;
				tell It;
					panelOpen false;
				endTell;
			endTell;
		endTell;
		getEmployee  #mesquite.charMatrices.ManageCharacters.ManageCharacters;
		tell It;
			showCharacters #8211212976052019056 #mesquite.lists.CharacterList.CharacterList;
			tell It;
				setData 0;
				getWindow;
				tell It;
					useTargetValue off;
					setTargetValue ;
					newAssistant  #mesquite.lists.DefaultCharOrder.DefaultCharOrder;
					newAssistant  #mesquite.lists.CharListInclusion.CharListInclusion;
					newAssistant  #mesquite.lists.CharListPartition.CharListPartition;
					newAssistant  #mesquite.parsimony.CharListParsModels.CharListParsModels;
					newAssistant  #mesquite.lists.CharSetMembershipListAsst.CharSetMembershipListAsst;
					setExplanationSize 30;
					setAnnotationSize 20;
					setFontIncAnnot 0;
					setFontIncExp 0;
					setSize 1831 889;
					setLocation 1912 -8;
					setFont SanSerif;
					setFontSize 10;
					getToolPalette;
					tell It;
						setTool mesquite.lists.CharacterList.CharacterListWindow.arrow;
					endTell;
				endTell;
				showWindow;
				getEmployee #mesquite.lists.CharListAnnotPanel.CharListAnnotPanel;
				tell It;
					togglePanel on;
				endTell;
			endTell;
		endTell;
		endTell;
end;
