# Supplementary material for: Diversification through gustatory courtship: an X-ray micro-computed tomography study on dwarf spiders
Source: Front Zool. 2021 Sep 28;18:51. doi: 10.1186/s12983-021-00435-8 (PMC8480068; doi:10.1186/s12983-021-00435-8)
Supplement: Supplementary file 3 — Additional file 3. Interactive 3D images of Figs. 1A, C, E. [file 12983_2021_435_MOESM3_ESM.zip]

Archive with 3 entries (3 files):
- 12983_2021_435_MOESM2_ESM/Additional file 2.pdf
- 12983_2021_435_MOESM2_ESM/Additional file 3.pdf
- 12983_2021_435_MOESM2_ESM/Additional file 4.pdf
