# Supplementary material for: Diversification through gustatory courtship: an X-ray micro-computed tomography study on dwarf spiders
Source: Front Zool. 2021 Sep 28;18:51. doi: 10.1186/s12983-021-00435-8 (PMC8480068; doi:10.1186/s12983-021-00435-8)
Supplement: Supplementary file 4 — Additional file 4. Interactive 3D images of Figs. 2A-L. [file 12983_2021_435_MOESM4_ESM.zip]

Archive with 12 entries (12 files):
- 12983_2021_435_MOESM3_ESM/Additional file 10.pdf
- 12983_2021_435_MOESM3_ESM/Additional file 11.pdf
- 12983_2021_435_MOESM3_ESM/Additional file 12.pdf
- 12983_2021_435_MOESM3_ESM/Additional file 13.pdf
- 12983_2021_435_MOESM3_ESM/Additional file 14.pdf
- 12983_2021_435_MOESM3_ESM/Additional file 15.pdf
- 12983_2021_435_MOESM3_ESM/Additional file 16.pdf
- 12983_2021_435_MOESM3_ESM/Additional file 5.pdf
- 12983_2021_435_MOESM3_ESM/Additional file 6.pdf
- 12983_2021_435_MOESM3_ESM/Additional file 7.pdf
- 12983_2021_435_MOESM3_ESM/Additional file 8.pdf
- 12983_2021_435_MOESM3_ESM/Additional file 9.pdf
