# Supplementary material for: Diversification through gustatory courtship: an X-ray micro-computed tomography study on dwarf spiders
Source: Front Zool. 2021 Sep 28;18:51. doi: 10.1186/s12983-021-00435-8 (PMC8480068; doi:10.1186/s12983-021-00435-8)
Supplement: Supplementary file 5 — Additional file 5. Interactive 3D images of Figs. 10A-K. [file 12983_2021_435_MOESM5_ESM.zip]

Archive with 11 entries (11 files):
- 12983_2021_435_MOESM4_ESM/Additional file 17.pdf
- 12983_2021_435_MOESM4_ESM/Additional file 18.pdf
- 12983_2021_435_MOESM4_ESM/Additional file 19.pdf
- 12983_2021_435_MOESM4_ESM/Additional file 20.pdf
- 12983_2021_435_MOESM4_ESM/Additional file 21.pdf
- 12983_2021_435_MOESM4_ESM/Additional file 22.pdf
- 12983_2021_435_MOESM4_ESM/Additional file 23.pdf
- 12983_2021_435_MOESM4_ESM/Additional file 24.pdf
- 12983_2021_435_MOESM4_ESM/Additional file 25.pdf
- 12983_2021_435_MOESM4_ESM/Additional file 26.pdf
- 12983_2021_435_MOESM4_ESM/Additional file 27.pdf
