# Supplementary material for: Diversification through gustatory courtship: an X-ray micro-computed tomography study on dwarf spiders
Source: Front Zool. 2021 Sep 28;18:51. doi: 10.1186/s12983-021-00435-8 (PMC8480068; doi:10.1186/s12983-021-00435-8)
Supplement: Supplementary file 6 — Additional file 6. Interactive 3D images of Figs. 11A-L. [file 12983_2021_435_MOESM6_ESM.zip]

Archive with 12 entries (12 files):
- 12983_2021_435_MOESM5_ESM/Additional file 28.pdf
- 12983_2021_435_MOESM5_ESM/Additional file 29.pdf
- 12983_2021_435_MOESM5_ESM/Additional file 30.pdf
- 12983_2021_435_MOESM5_ESM/Additional file 31.pdf
- 12983_2021_435_MOESM5_ESM/Additional file 32.pdf
- 12983_2021_435_MOESM5_ESM/Additional file 33.pdf
- 12983_2021_435_MOESM5_ESM/Additional file 34.pdf
- 12983_2021_435_MOESM5_ESM/Additional file 35.pdf
- 12983_2021_435_MOESM5_ESM/Additional file 36.pdf
- 12983_2021_435_MOESM5_ESM/Additional file 37.pdf
- 12983_2021_435_MOESM5_ESM/Additional file 38.pdf
- 12983_2021_435_MOESM5_ESM/Additional file 39.pdf
