# Supplementary material for: Diversification through gustatory courtship: an X-ray micro-computed tomography study on dwarf spiders
Source: Front Zool. 2021 Sep 28;18:51. doi: 10.1186/s12983-021-00435-8 (PMC8480068; doi:10.1186/s12983-021-00435-8)
Supplement: Supplementary file 7 — Additional file 7. Interactive 3D images of Figs. 12A-L. [file 12983_2021_435_MOESM7_ESM.zip]

Archive with 12 entries (12 files):
- 12983_2021_435_MOESM6_ESM/Additional file 40.pdf
- 12983_2021_435_MOESM6_ESM/Additional file 41.pdf
- 12983_2021_435_MOESM6_ESM/Additional file 42.pdf
- 12983_2021_435_MOESM6_ESM/Additional file 43.pdf
- 12983_2021_435_MOESM6_ESM/Additional file 44.pdf
- 12983_2021_435_MOESM6_ESM/Additional file 45.pdf
- 12983_2021_435_MOESM6_ESM/Additional file 46.pdf
- 12983_2021_435_MOESM6_ESM/Additional file 47.pdf
- 12983_2021_435_MOESM6_ESM/Additional file 48.pdf
- 12983_2021_435_MOESM6_ESM/Additional file 49.pdf
- 12983_2021_435_MOESM6_ESM/Additional file 50.pdf
- 12983_2021_435_MOESM6_ESM/Additional file 51.pdf
