# Supplementary material for: Diversification through gustatory courtship: an X-ray micro-computed tomography study on dwarf spiders
Source: Front Zool. 2021 Sep 28;18:51. doi: 10.1186/s12983-021-00435-8 (PMC8480068; doi:10.1186/s12983-021-00435-8)
Supplement: Supplementary file 8 — Additional file 8. Interactive 3D images of Figs. 13A-L. [file 12983_2021_435_MOESM8_ESM.zip]

Archive with 12 entries (12 files):
- 12983_2021_435_MOESM7_ESM/Additional file 52.pdf
- 12983_2021_435_MOESM7_ESM/Additional file 53.pdf
- 12983_2021_435_MOESM7_ESM/Additional file 54.pdf
- 12983_2021_435_MOESM7_ESM/Additional file 55.pdf
- 12983_2021_435_MOESM7_ESM/Additional file 56.pdf
- 12983_2021_435_MOESM7_ESM/Additional file 57.pdf
- 12983_2021_435_MOESM7_ESM/Additional file 58.pdf
- 12983_2021_435_MOESM7_ESM/Additional file 59.pdf
- 12983_2021_435_MOESM7_ESM/Additional file 60.pdf
- 12983_2021_435_MOESM7_ESM/Additional file 61.pdf
- 12983_2021_435_MOESM7_ESM/Additional file 62.pdf
- 12983_2021_435_MOESM7_ESM/Additional file 63.pdf
