# Supplementary material for: Diversification through gustatory courtship: an X-ray micro-computed tomography study on dwarf spiders
Source: Front Zool. 2021 Sep 28;18:51. doi: 10.1186/s12983-021-00435-8 (PMC8480068; doi:10.1186/s12983-021-00435-8)
Supplement: Supplementary file 9 — Additional file 9. Interactive 3D images of Figs. 14A-L. [file 12983_2021_435_MOESM9_ESM.zip]

Archive with 12 entries (12 files):
- 12983_2021_435_MOESM8_ESM/Additional file 64.pdf
- 12983_2021_435_MOESM8_ESM/Additional file 65.pdf
- 12983_2021_435_MOESM8_ESM/Additional file 66.pdf
- 12983_2021_435_MOESM8_ESM/Additional file 67.pdf
- 12983_2021_435_MOESM8_ESM/Additional file 68.pdf
- 12983_2021_435_MOESM8_ESM/Additional file 69.pdf
- 12983_2021_435_MOESM8_ESM/Additional file 70.pdf
- 12983_2021_435_MOESM8_ESM/Additional file 71.pdf
- 12983_2021_435_MOESM8_ESM/Additional file 72.pdf
- 12983_2021_435_MOESM8_ESM/Additional file 73.pdf
- 12983_2021_435_MOESM8_ESM/Additional file 74.pdf
- 12983_2021_435_MOESM8_ESM/Additional file 75.pdf
