# Supplementary material for: Diversification through gustatory courtship: an X-ray micro-computed tomography study on dwarf spiders
Source: Front Zool. 2021 Sep 28;18:51. doi: 10.1186/s12983-021-00435-8 (PMC8480068; doi:10.1186/s12983-021-00435-8)
Supplement: Supplementary file 10 — Additional file 10. Interactive 3D images of Figs. 15A-K. [file 12983_2021_435_MOESM10_ESM.zip]

Archive with 11 entries (11 files):
- 12983_2021_435_MOESM9_ESM/Additional file 76.pdf
- 12983_2021_435_MOESM9_ESM/Additional file 77.pdf
- 12983_2021_435_MOESM9_ESM/Additional file 78.pdf
- 12983_2021_435_MOESM9_ESM/Additional file 79.pdf
- 12983_2021_435_MOESM9_ESM/Additional file 80.pdf
- 12983_2021_435_MOESM9_ESM/Additional file 81.pdf
- 12983_2021_435_MOESM9_ESM/Additional file 82.pdf
- 12983_2021_435_MOESM9_ESM/Additional file 83.pdf
- 12983_2021_435_MOESM9_ESM/Additional file 84.pdf
- 12983_2021_435_MOESM9_ESM/Additional file 85.pdf
- 12983_2021_435_MOESM9_ESM/Additional file 86.pdf
